# Supplementary material for: Proto-oncogene Src links lipogenesis via lipin-1 to breast cancer malignancy
Source: Nat Commun. 2020 Nov 17;11:5842. doi: 10.1038/s41467-020-19694-w (PMC7672079; doi:10.1038/s41467-020-19694-w)
Supplement: Supplementary file 3 — Supplementary Data 1 [file 41467_2020_19694_MOESM3_ESM.xlsx]

## Sheet: Sheet1
	Supplementary Data 1. Lipidomic profiling of xenograft tumours from nude mice implanted with LPIN1-KO MDA-MB-231 cells reconstituted with WT-lipin-1 or 3YF-lipin-1 by LC-MS/MS
	Compounds	WT-1	WT-2	WT-3	WT-4	WT-5	WT-6	WT-7	WT-8	WT-9	3YF-1	3YF-2	3YF-3	3YF-4	3YF-5	3YF-6	3YF-7	3YF-8	3YF-9	WT-mean	3YF-mean	fold change (3YF/WT)	P-values
	TAG(18:1/18:4/18:4)	116980	195390	1659300	2532900	1730500	2067200	541020	441650	3066900	16024.5	34898.4	683325	468486	242757	260568	252720	47042.1	1547910	1.37243e+06	394859	0.287709	0.0252879
	TAG(14:1/14:1/20:2)	159970	383320	12897000	18040000	22726000	12312000	6273100	1610300	19683000	139536	104625	8353170	3241080	1460160	1041120	1283490	368694	11581200	1.04539e+07	3063675	0.293067	0.0349715
	TAG(18:1/20:0/20:0)	21171	26498	31790	134660	56537	385450	11503	30997	139350	35937.9	56225.7	28113.3	11929.5	16561.8	19141.2	24368.4	27944.1	31256.1	93106.2	27942	0.300109	0.123881
	TAG(18:2/18:4/18:4)	4894.9	31091	763180	867150	893750	653450	238790	74474	1083600	8554.23	11837.7	384858	102870	143082	39845.7	55645.2	12628.8	670059	512264	158820	0.310035	0.0420624
	TAG(14:0/14:0/18:2)	1311400	2408200	40408000	59253000	50941000	58414000	24776000	8412900	64028000	1726290	914130	28217700	15203700	8892360	6726510	7048530	2189250	34091100	3.44392e+07	11667730	0.338792	0.0282122
	TAG(18:1/18:1/20:0)	1015400	897480	3646600	6903300	3071400	8217200	1026200	1098000	5787600	1280790	1342890	1735290	1130040	478251	663102	957870	858024	2474550	3.51813e+06	1213423	0.344906	0.0295826
	TAG(12:0/14:1/18:2)	43314	132220	4860600	5398000	4641700	3442400	1777100	435760	7227500	23958	35793	1848330	1033740	812871	452160	510597	65097.9	4970430	3.10651e+06	1.08366e+06	0.348836	0.0643882
	TAG(16:0/16:1/18:4)	277090	409370	13195000	14312000	20268000	8975300	6264000	1387600	17911000	322452	238419	10575000	2989350	1509300	1041570	971460	368568	11351700	9.22215e+06	3263091	0.353832	0.0602479
	TAG(14:1/16:1/18:1)	2932000	7920800	168720000	230910000	296390000	203970000	115890000	26592000	271920000	3240900	1934730	174033000	69342300	26162100	19285200	19584900	6687000	150138000	1.47249e+08	52267570	0.354959	0.0459958
	TAG(14:0/18:4/20:3)	8495.9	14255	384040	440120	520770	232950	196940	47485	542180	5850.36	8392.14	226053	74226.6	50852.7	34280.1	39577.5	5078.61	405378	265248	94409.9	0.35593	0.0604341
	TAG(14:1/14:1/18:1)	93131	322020	7603900	9132200	7258400	6388700	2481400	961220	11621000	98991	91809	2387250	1939860	1443870	1049310	1358910	135405	7956360	5.09577e+06	1829085	0.358942	0.0620957
	TAG(14:0/18:3/20:4)	7199.8	23305	581370	443070	789370	282440	191940	54626	729670	5647.77	19822.5	273600	133029	73350	32544	43341.3	11461.5	521091	344777	123765	0.358972	0.075754
	TAG(14:0/16:1/18:3)	126120	158350	3150600	3953800	4313400	2736600	1557200	449630	5196400	135846	99090	1873260	942570	543267	325854	340956	140220	3446820	2.40468e+06	871987	0.362621	0.0544723
	TAG(14:0/18:1/20:1)	1615900	2110900	20067000	29929000	17007000	27312000	7116400	3963200	22138000	2192940	1558080	8812350	7641990	3499380	3137490	3451050	1430460	16019100	1.45844e+07	5304760	0.363729	0.0348007
	TAG(14:1/14:1/22:3)	103760	193160	5416200	5661300	6090400	3196600	1908400	597180	5624600	91431	60983.1	2038410	1218870	691830	398079	579636	114588	5330610	3.19907e+06	1.16938e+06	0.365538	0.0641526
	TAG(14:1/14:1/22:2)	541040	836860	12215000	15964000	13959000	14536000	4960000	2018200	15501000	623304	392103	6706350	4125240	1781010	1479780	2200860	600570	11682900	8947900	3288013	0.367462	0.0419504
	TAG(16:0/16:1/18:3)	437290	701860	19388000	21679000	19818000	17488000	10773000	2077700	24356000	498537	252486	10268100	6528600	3592800	1878480	1716750	654525	18009000	1.29688e+07	4822142	0.371827	0.0466752
	TAG(14:0/14:1/18:2)	227480	609910	19325000	23130000	21837000	13247000	6726900	2391400	32579000	194967	228303	6564330	4206600	4150890	2547090	3417300	488430	22886100	1.33415e+07	4964890	0.372138	0.0822922
	TAG(16:0/16:1/20:1)	987810	1142000	11330000	14549000	9137900	14481000	4321000	2288900	12309000	1340370	1088730	4885290	4371660	1754910	1562760	1723410	839700	8819550	7.83851e+06	2931820	0.374028	0.0318547
	TAG(14:0/18:2/18:3)	199980	356670	13031000	12748000	12566000	7437200	4629500	1303800	12869000	175905	143829	5042340	3139290	1622700	918450	1380690	257544	11699100	7.23791e+06	2708872	0.374262	0.0644822
	TAG(16:0/16:0/18:1)	1577800	2021900	18006000	30876000	16666000	27450000	7340600	3606200	23736000	2104110	1971090	8769690	7662960	3465990	2651670	2549970	1684170	18389700	1.45867e+07	5472150	0.375146	0.0455181
	TAG(14:0/14:1/18:1)	567140	1284800	18185000	22470000	18210000	19030000	7053200	3713800	29277000	660519	385047	6529770	5284620	4894920	3488760	4720950	793827	18498600	1.33101e+07	5028557	0.3778	0.0503306
	TAG(14:0/18:1/18:4)	75547	90441	1734900	1954900	1935200	1288000	662630	292120	2218700	85703.4	73728	900720	435771	235926	206379	197073	91296	1669950	1.13916e+06	432950	0.38006	0.0536821
	TAG(14:0/16:0/18:3)	674150	1179200	20278000	23330000	22010000	21414000	10351000	2934400	24275000	730998	540054	11937600	7203420	4207410	2747880	2712150	853182	17612100	1.40495e+07	5393866	0.383918	0.0421292
	TAG(14:0/18:3/20:3)	195520	327050	12618000	11137000	13490000	6953100	4540000	1196000	13851000	215586	184347	5882760	2693700	1831500	955620	1003860	223092	11768400	7.1453e+06	2750985	0.385006	0.0758275
	TAG(16:1/16:1/18:2)	3035100	6561900	139030000	163930000	170430000	108970000	62492000	19854000	152570000	3458070	2224890	83463300	41619600	20863800	13576500	19695600	4063140	129897000	9.18748e+07	35429100	0.385624	0.0561339
	TAG(14:1/16:1/18:3)	7695.5	30386	1303300	1310400	1752000	596630	365820	123340	2081400	7590.42	12258.9	584550	241605	191178	137079	130995	18658.8	1604070	841219	325332	0.386738	0.118671
	TAG(14:0/18:1/20:2)	801680	1291400	15903000	24274000	15535000	20231000	6795000	3104200	16391000	988560	916830	8236080	7428960	2708640	2255760	2884860	876726	14252400	1.15918e+07	4505424	0.388673	0.0465483
	TAG(12:0/18:1/18:3)	54446	172540	3665200	3628700	3534600	1884700	1118100	440740	5247900	51944.4	51507.9	1127700	750699	657162	402183	539505	103239	4020300	2.1941e+06	856027	0.390149	0.0939037
	TAG(14:1/14:1/22:1)	562110	894400	5281200	10119000	7778800	10552000	3751100	1776500	7406600	678249	531504	4018500	2811420	1424430	1356030	1663020	763902	5581170	5.34686e+06	2092025	0.391263	0.0339385
	TAG(14:1/14:1/18:2)	34360	160030	4422100	4230000	4016500	2236300	1177000	402950	6031000	22930.2	30533.4	1235160	874575	765792	510822	596601	40503.6	4836060	2523360	990331	0.392465	0.104943
	TAG(14:0/18:3/18:3)	6458.8	12306	591770	602120	790110	403330	219350	64230	747100	10960.2	931.41	320148	147447	85875.3	41715	60080.4	10409.4	671706	381864	149919	0.392599	0.0893216
	TAG(14:1/14:1/16:0)	119230	281260	8409700	9337800	8277800	8654200	3397600	1015900	12841000	77017.5	111186	3688290	2486160	2066850	1452420	1302930	228285	9144900	5.81494e+06	2.28423e+06	0.39282	0.0705843
	TAG(16:1/16:1/20:3)	1937500	4213500	120950000	112160000	108150000	75727000	47931000	14447000	112510000	2302740	2166210	53896500	31647600	16272900	8811540	14507100	2950920	103041000	6.64473e+07	26177390	0.393957	0.0620728
	TAG(14:0/18:2/20:4)	531930	502040	13316000	11461000	13589000	6547600	4156600	1231900	13392000	481635	491445	5932530	2900070	1671120	862659	1201860	348030	11675700	7.19201e+06	2840561	0.394961	0.0772168
	TAG(12:0/16:0/16:1)	614940	1019000	12809000	18752000	14815000	18430000	7050800	3016700	23826000	613665	423963	6435810	4864500	5398650	3143520	2661930	898857	15483600	11148160	4436055	0.397918	0.0553396
	TAG(14:0/20:0/22:3)	575130	546710	3846500	3787100	2108300	3977900	884610	700320	2778800	635454	630441	1488150	821601	434817	422586	586107	418284	2238930	2133930	852930	0.399699	0.0308861
	TAG(16:1/18:1/20:0)	30342000	32127000	145460000	271370000	122400000	287840000	57368000	43486000	207340000	43817400	38635200	78628500	69219000	30234600	35798400	37467000	29338200	116478000	1.33081e+08	53290700	0.400437	0.0385631
	TAG(14:0/16:1/18:2)	1895000	4154800	77107000	85729000	71367000	65694000	34324000	14096000	88100000	2259630	1550970	34949700	23254200	15209100	11010600	13374900	2995290	72592200	4.9163e+07	19688510	0.400474	0.0520705
	TAG(12:0/16:0/18:3)	65837	102150	3279300	3547900	3436500	2289500	1393600	561740	6256800	38262.6	49711.5	1428570	923400	861372	543915	572652	108306	3987630	2.32593e+06	945980	0.406711	0.100917
	TAG(16:1/16:1/20:5)	58201	81911	440450	498680	804440	293200	248400	124490	763760	96912	53452.8	331605	91782	84107.7	81277.2	54171	62429.4	506430	368170	151352	0.411092	0.0602312
	TAG(14:0/18:3/20:2)	1098400	1720100	39726000	42588000	39486000	28204000	16035000	4755000	44284000	1165140	1097820	17644500	12494700	7321860	3789360	4718700	1214370	40566600	2.42107e+07	10001450	0.4131	0.0754863
	TAG(14:0/20:0/22:1)	660210	414590	988420	2339200	888670	4174900	212200	531800	1794500	827775	843633	726696	234999	214353	378108	455130	526923	766071	1.33383e+06	552632	0.414319	0.0879445
	TAG(18:1/18:1/18:2)	605040	798970	10580000	11616000	7670100	10443000	3696100	1679000	8775000	509229	720045	3892230	4222350	1913670	1097820	1883520	479052	8797410	6.20702e+06	2612814	0.420945	0.056884
	TAG(14:0/16:0/16:1)	3688000	4122200	27892000	42812000	32287000	49215000	23900000	10160000	47758000	3592710	2721240	21671100	15400800	10998000	9070200	5833260	3974400	28543500	2.68705e+07	11311690	0.420971	0.0331253
	TAG(12:0/18:0/18:3)	164100	323760	4496400	5041500	4315800	4551300	2095200	670890	5398400	223182	155655	1878750	1608210	1060200	609534	592362	217395	5052330	3.00637e+06	1266402	0.421239	0.0680397
	TAG(14:0/16:0/22:4)	159550	221050	3980900	3238700	2523100	2606100	1348500	416030	3476800	137007	183825	1468170	1305180	722700	391284	456111	108927	2846250	1.99675e+06	846606	0.423992	0.0648149
	TAG(14:1/16:0/16:1)	966180	2141200	29803000	34569000	31365000	28317000	16373000	6581200	43450000	905580	768924	15606900	11393100	10088100	7206480	6633900	1408860	28096200	2.15073e+07	9123116	0.424187	0.0528332
	TAG(12:0/12:0/18:2)	54922	197010	7202300	8426600	5453600	5581900	2122600	658450	10170000	53073	45450.9	1866780	1436490	1796310	1531350	1143180	138393	8908560	4.42971e+06	1.87995e+06	0.424397	0.122051
	TAG(14:0/20:0/20:1)	1735300	1583500	5096200	9427900	5290100	11287000	1405100	1662200	7696500	2476800	2688120	2809620	1277370	888111	1120410	1370970	1568610	5175900	5.02042e+06	2152879	0.428824	0.0465498
	TAG(18:0/18:2/18:3)	1149600	1469500	23137000	22779000	16868000	17915000	7673000	3458100	18911000	1299060	1192950	7961310	8643870	4282830	2617920	3855060	986670	18368100	1.25956e+07	5467530	0.434083	0.0627466
	TAG(14:0/20:0/22:0)	50601	58046	54515	161810	73107	516340	17500	61677	126380	61764.3	98046	65840.4	38423.7	23318.1	39853.8	57448.8	45411.3	58590.9	124442	54299.7	0.436346	0.192529
	TAG(16:0/16:1/16:1)	7557600	13475000	138710000	178900000	175100000	186400000	110840000	35731000	191880000	7846740	6555870	117702000	78269400	39854700	34152300	27700200	11568600	130860000	1.15399e+08	50501090	0.43762	0.0467837
	TAG(14:0/18:1/18:3)	794010	1901600	34117000	35621000	25752000	28428000	13303000	4500400	35634000	1204380	721359	13738500	11808000	7088760	4063410	5631840	976410	33833700	2.00057e+07	8785151	0.439133	0.0831052
	TAG(14:0/18:0/18:3)	710920	746800	13105000	15553000	10808000	14532000	5288500	1905700	17104000	757197	674811	5696460	4768920	3079080	1943100	1501650	765279	15867900	8.86155e+06	3894933	0.439532	0.0906109
	TAG(16:0/16:1/20:2)	566140	916460	11473000	12724000	8968500	10016000	4140400	1912400	11130000	758457	807300	5250420	4495410	2059920	1311120	2039760	615069	9984600	6.87188e+06	3035784	0.441769	0.0656661
	TAG(14:0/18:1/20:3)	10212000	21918000	245130000	274050000	255630000	249110000	133860000	51031000	249530000	9748800	9547200	145125000	110826000	54948600	34461900	51510600	11579400	231786000	1.65608e+08	73281500	0.4425	0.0563712
	TAG(14:0/18:4/20:1)	70586	76994	1490200	1667900	1230700	1399300	704510	245720	1830600	95175	103932	787428	588096	343962	176184	197532	75555	1491210	968501	428786	0.442732	0.0731302
	TAG(14:0/16:1/18:1)	6611200	9956500	96652000	121360000	96452000	133320000	64600000	25977000	118040000	7113150	5453910	57393900	54241200	29367000	23859900	22760100	7129710	91386000	74774300	33189430	0.443861	0.045637
	SM(d18:2/18:1)	2215500	5156600	1367600	577350	337410	529880	680220	506850	472280	624580	750150	565590	584160	617890	650320	536430	474700	458570	1.31597e+06	584710	0.44432	0.1793
	TAG(16:1/18:2/20:0)	228130	332960	3131300	3076200	2760900	2582100	1152900	700390	2670400	459936	440964	1430100	848277	501768	452520	701361	324576	2232900	1.84836e+06	821378	0.444381	0.0392253
	TAG(14:0/20:0/20:2)	828530	774130	4224300	6100700	3913700	6412200	1387700	1030800	4679200	947790	1070640	2403540	1360170	630729	617958	1003860	604269	4559940	3.26125e+06	1466544	0.449688	0.0571638
	TAG(16:0/16:1/18:1)	16272000	29234000	210340000	303810000	261260000	279420000	157280000	65376000	258840000	27718200	19342800	178362000	121194000	57162600	58129200	56273400	25204500	177129000	1.75759e+08	80057300	0.455494	0.04119
	TAG(16:1/18:1/18:4)	129820	118350	1416600	1437000	1519000	941800	514530	220660	1673900	109206	144909	685548	451422	222120	177354	215937	139671	1487700	885740	403763	0.455848	0.0847056
	TAG(14:0/18:1/18:2)	11900000	19188000	206690000	204720000	216700000	208710000	129440000	47088000	215910000	10870200	10569600	131328000	90945000	60621300	39421800	43084800	12987900	175824000	1.40038e+08	63961400	0.456742	0.0490393
	TAG(18:1/20:1/20:1)	108330	99953	502240	376010	277710	588800	142540	140090	380300	111285	103140	181440	97821	59740.2	101412	140472	91395	309969	290664	132964	0.457449	0.0282368
	TAG(14:0/18:2/18:4)	29123	44786	788940	633980	1008000	465460	302210	100690	1057000	22094.1	29672.1	433881	200853	135585	70317.9	97002	33216.3	1005120	492243	225305	0.45771	0.138925
	DAG(16:1/16:1/0:0)	48704	69352	312020	822710	725730	572310	191900	109090	1016800	86375	39633	527090	253620	127940	103040	68991	104860	499080	429846	201181	0.46803	0.112396
	TAG(16:1/20:1/20:2)	1343500	1778400	11889000	8180100	7097000	8561600	3821500	2385600	7364200	1609650	1702080	3930120	3456900	1764630	1457370	2282670	1025460	7348860	5.82454e+06	2730860	0.468854	0.0396593
	TAG(16:0/16:1/18:2)	10690000	20558000	237030000	257580000	242830000	224350000	135060000	48607000	259170000	10951200	9132300	164655000	113967000	66771000	42197400	45106200	14152500	207189000	1.59542e+08	74902400	0.469485	0.0658145
	TAG(18:2/18:2/18:2)	4872300	6439600	133970000	98989000	85891000	68285000	38203000	10500000	102010000	3989250	4893210	39783600	42205500	18942300	9600300	15652800	3534210	119898000	6.10178e+07	28722130	0.470717	0.129447
	TAG(14:0/18:2/20:1)	552530	688370	7229100	8342500	6216800	7517800	3168200	1356700	7519300	562833	640791	3457710	3290940	1674360	978660	1276290	447660	7767090	4.73237e+06	2232926	0.471841	0.0805252
	TAG(14:0/18:3/22:3)	770320	1014400	23239000	19710000	17550000	14126000	7340100	2344600	20812000	917550	910890	7866720	7614180	3683070	1990350	3016800	818919	23748300	1.18785e+07	5618531	0.473	0.127036
	TAG(14:0/18:2/20:2)	207490	173730	1355300	1288300	1455800	1070700	825430	378610	1591200	278397	180360	729360	507699	401994	312363	301662	139869	1132470	927396	442686	0.477343	0.0362988
	TAG(14:0/20:1/20:1)	5046600	4671600	25078000	29902000	19631000	26316000	9026200	6772100	25358000	6350580	5894190	11735100	8230860	4142880	5128380	5640300	3832560	21843900	1.68668e+07	8088750	0.479565	0.0405263
	TAG(16:0/16:0/16:1)	23104000	36404000	190960000	260070000	227050000	272340000	171590000	63860000	310360000	35198100	24507000	144081000	103284000	72573300	70972200	46524600	30050100	219528000	1.7286e+08	82968700	0.479977	0.0468959
	TAG(18:0/20:1/20:1)	54857	52718	136070	164300	111660	305020	47837	63578	166430	72300.6	93078	68878.8	39058.2	25472.7	44196.3	52380.9	42293.7	92124	122497	58864.8	0.480542	0.0430698
	TAG(14:0/20:1/20:2)	2028500	2375700	16612000	14544000	11569000	10216000	6394000	3426700	13016000	2193210	2488050	7263540	5381370	2997990	2439990	3373650	1780290	11124900	8909100	4338110	0.48693	0.0454895
	TAG(18:1/18:3/20:0)	131180	109410	962280	813430	431230	732340	230310	123900	620150	106524	154701	420282	259569	90450	103023	141570	59264.1	694251	461581	225515	0.48857	0.0886117
	TAG(14:0/14:0/20:1)	8327700	12069000	48149000	72788000	52692000	87106000	32462000	19392000	75135000	13433400	7475040	27817200	29636100	20710800	20434500	16191900	9230400	54663300	4.53467e+07	22176960	0.489053	0.0477267
	TAG(14:0/18:2/20:5)	55536	28737	668910	507130	732240	311810	225260	87016	790120	49214.7	57735	337752	194139	110268	85421.7	104490	37853.1	694026	378529	185656	0.490466	0.137512
	TAG(14:0/18:3/22:1)	103990	89787	907910	930940	568320	886100	365520	171760	654040	62303.4	93411	418563	394785	192978	142020	178623	77647.5	737208	519819	255282	0.491098	0.0734481
	TAG(18:1/18:3/18:3)	273330	312710	7748300	5740500	5705300	3187900	2813000	645420	7012700	321984	378288	2662560	2033100	1399860	537615	892494	257751	8043930	3.71546e+06	1836398	0.494258	0.161667
	TAG(14:0/18:1/18:1)	19427000	39775000	237340000	308660000	289120000	298270000	169230000	80265000	328930000	33112800	24482700	183537000	149607000	80208900	68584500	68456700	31213800	240426000	1.9678e+08	97736600	0.49668	0.0566107
	DAG(16:1/18:2/0:0)	172020	379950	2182700	2112100	1895900	1674500	740430	470510	2724500	239590	290430	1256100	736880	546190	452640	410840	281280	1959900	1.37251e+06	685983	0.499801	0.0792066
	TAG(14:0/18:3/20:0)	79927	139090	774330	916990	685180	676300	421130	159650	667350	68517	102978	445086	353646	176778	148734	173556	82437.3	720630	502216	252485	0.502741	0.0651906
	TAG(18:1/18:2/18:2)	15328000	22376000	279940000	221810000	183500000	172700000	101370000	40462000	202860000	14941800	17287200	97227000	110853000	56303100	28521900	47820600	11891700	239139000	1.37816e+08	69331700	0.503074	0.108036
	TAG(14:0/18:4/22:2)	58444	64795	1109700	1108600	875040	870470	385820	124200	1216300	72576	56508.3	399654	434421	221130	126828	185139	67558.5	1374660	645930	326497	0.505468	0.153437
	TAG(14:0/16:0/18:2)	4917200	6678200	47810000	57669000	41398000	59516000	31254000	13957000	51699000	5337900	4341420	25466400	26622000	16810200	14643000	12876300	5484150	47763000	3.49887e+07	17704930	0.506018	0.0615288
	TAG(18:1/18:2/18:3)	1910700	2052400	23893000	23922000	21301000	16706000	9633800	3594300	24662000	2851740	3001590	10125900	8674290	4554810	2990790	3986100	1777770	26862300	1.41861e+07	7202810	0.507736	0.117794
	TAG(12:0/18:2/18:2)	126430	369900	11891000	9211600	8428600	2903800	2520400	1291600	15341000	123228	119223	1933290	2137500	2631060	1649880	2496870	176193	15196500	5.78715e+06	2940416	0.508094	0.25857
	DAG(22:0/18:2/0:0)	76679	52108	1123400	1235700	936200	948980	419150	108250	1039600	130180	130160	514540	526050	144370	100970	117090	35809	1321700	660007	335652	0.508558	0.147911
	DAG(16:1/18:1/0:0)	753480	624790	2396100	4893400	3252800	3776500	1360700	955130	5990300	659850	497900	2397200	1974500	1079500	1349200	833530	450760	3005700	2.66702e+06	1.3609e+06	0.510271	0.0860159
	TAG(18:2/18:2/20:0)	1009300	948030	6261300	4514400	3478800	4819200	2075000	1414400	4214200	1249560	988560	2609280	1707120	949050	719955	1453950	647991	4388940	3.19274e+06	1634934	0.512079	0.05445
	DAG(14:0/18:2/0:0)	88952	68343	297100	293110	252530	351400	130590	107290	468900	57298	75570	131990	142800	103530	89068	72941	91839	294920	228691	117773	0.514988	0.0479507
	TAG(14:0/16:0/18:1)	10319000	11465000	45690000	63679000	49191000	74582000	29868000	18749000	60194000	14573700	8751150	25245000	26832600	18658800	18801900	17225100	9538200	48398400	4.04152e+07	20891650	0.516925	0.0429876
	TAG(18:1/18:2/20:0)	857560	763990	3776400	2788300	1975200	2863900	784160	1023000	2318200	921420	1008990	1635120	964440	398862	484794	846342	493650	2171610	1.90563e+06	991692	0.5204	0.0433965
	TAG(14:0/18:0/18:2)	24238000	25944000	178550000	210550000	158780000	196760000	102050000	44640000	214360000	28428300	25682400	101979000	98334000	49555800	35883000	39201300	17950500	204552000	1.2843e+08	66840700	0.520444	0.0833567
	TAG	1.04387e+09	976087763	4537909672	5700167154	4817797505	5663351194	2.40736e+09	1491530378	5511195180	1.3554e+09	1.35207e+09	3.17757e+09	2.11243e+09	1.17054e+09	1.15604e+09	1.30195e+09	8.20167e+08	4360590864	3.57214e+09	1.86742e+09	0.522773	0.046388
	TAG(18:0/18:0/18:1)	25504000	15596000	32906000	76407000	36357000	114950000	8179900	20725000	49368000	34665300	32706000	32864400	12755700	6515910	13667400	16455600	17969400	31067100	4.22214e+07	22074090	0.522817	0.109188
	TAG(14:0/18:0/20:3)	4049100	4131300	18687000	22777000	18659000	22683000	8537500	6068200	20261000	4967010	4953240	11994300	10716300	4970610	4402440	4235670	3381750	16390800	1.39837e+07	7334680	0.524517	0.0474361
	TAG(14:0/20:2/20:3)	298030	286980	1822600	1549000	1828500	1255800	770220	503360	1750500	334476	327420	979110	634014	490734	354204	471222	238905	1458540	1.11833e+06	587625	0.525448	0.0545357
	TAG(12:0/14:0/18:1)	339730	755960	9682100	10079000	5760200	7279800	2796200	1831000	12017000	386901	262692	1976670	2577690	3818070	3045060	3142710	562644	11045700	5.61567e+06	2979793	0.530622	0.168827
	TAG(16:0/16:1/20:4)	2666500	2422800	25961000	23631000	20337000	16818000	10641000	3826100	28076000	3556800	3028860	12222000	9540900	5451300	3753270	4184100	2544480	27116100	1.4931e+07	7933090	0.531315	0.125669
	TAG(14:0/18:0/20:2)	182270	186550	1042300	907880	707740	965830	393730	328270	1010400	268605	208728	395451	290232	235152	286272	304947	171954	893547	636108	339432	0.533608	0.0515793
	TAG(16:0/16:1/22:0)	2542300	1929000	4785800	8622500	5597000	10348000	1459200	2339300	6701200	3282480	3719970	3252690	1397700	1161720	1635300	1943460	2012310	5270850	4.92492e+06	2630720	0.534165	0.0625343
	TAG(18:0/18:1/18:1)	34530000	24586000	88481000	154660000	77579000	174760000	30806000	39493000	128500000	50554800	41799600	72117900	46111500	16421400	29482200	35179200	24173100	87505200	8.37106e+07	44816100	0.53537	0.0758675
	TAG(14:0/16:0/16:0)	14084000	11055000	26149000	60666000	31053000	100810000	23346000	15676000	52243000	17911800	11006100	15698700	25317900	22479300	17168400	12323700	13354200	45094500	3.72313e+07	20039400	0.53824	0.116658
	TAG(16:0/16:1/20:5)	131840	101460	922260	943730	777010	631520	391560	168160	1170100	221346	215874	472302	350586	215829	153603	162963	104265	925290	581960	313562	0.538803	0.108467
	TAG(16:0/16:0/18:0)	46310000	40218000	70473000	204880000	106560000	278290000	32401000	50184000	131970000	66281400	71953200	71803800	60284700	27886500	35645400	40247100	36672300	107784000	1.0681e+08	57617600	0.539442	0.115581
	TAG(18:2/18:2/18:3)	1070500	859720	14154000	9818500	9061900	5541100	4124100	1507700	11122000	1288080	1286100	5069250	3837060	2337660	1222830	1803150	776961	13347900	6.36217e+06	3440999	0.540853	0.18245
	TAG(16:0/16:1/20:0)	901480	774020	1745100	4364900	2644300	4302200	711710	1051300	3613000	1727190	1414350	1967040	844128	531072	821286	787428	902700	1921860	2.23422e+06	1213006	0.542921	0.077892
	TAG(18:0/18:2/20:0)	1366900	980320	2424900	3322500	2548300	5284000	912950	1374000	2823900	1681200	1737270	1692540	896652	504738	892791	1177920	953010	1945530	2337530	1275739	0.545764	0.0478622
	CE(22:6)	1053800	1202400	565450	299490	335670	4163700	1184500	1867800	243190	1203400	1713600	365740	189300	635120	165730	182670	1287600	309300	1.21289e+06	672496	0.554458	0.251095
	TAG(14:0/14:0/18:1)	1986700	2912200	15033000	19372000	10900000	16820000	7195800	5951400	22278000	2295900	1655010	5725350	7127370	8748720	6167070	5614020	2244600	17561700	1.13832e+07	6348860	0.557738	0.105812
	TAG(14:0/18:0/22:4)	5143800	4215800	23629000	22842000	11028000	22384000	7885800	5131200	15963000	5419080	5077800	7903170	13707000	5358870	3852090	4727340	2734650	17580600	1.31358e+07	7373400	0.561319	0.0903635
	TAG(14:0/18:0/18:0)	36552000	32302000	48614000	121090000	69711000	178550000	19848000	37913000	86278000	50286600	49824000	50280300	38554200	17185500	23238000	25982100	29442600	70225200	7.00953e+07	39446500	0.562755	0.109375
	DAG(18:1/18:1/0:0)	6193000	6669600	13960000	24706000	13700000	19908000	8138200	6294800	20455000	5832300	4153400	9768100	9851500	5691200	8517300	4517200	5395900	14196000	1.33361e+07	7.54699e+06	0.565908	0.0399877
	PE(16:1/16:1)	246710	246710	292470	559640	1361800	536450	573890	697310	779020	194145	193191	195390	376413	249025	396126	632369	243804	534478	588222	334994	0.569502	0.0654056
	TAG(14:0/18:0/18:1)	8886500	8284200	24314000	45781000	29844000	45606000	12225000	12162000	35012000	15408000	12123000	20520900	13462200	9469800	10389600	9366300	9115200	26694900	2.46794e+07	14061100	0.56975	0.0689359
	TAG(16:1/20:3/22:0)	44497	22781	242240	156290	122920	122510	59079	39640	111260	63256.5	88172.1	111150	44428.5	14967	9968.4	26561.7	36585	130050	102357	58348.8	0.570049	0.126347
	TAG(14:0/18:1/20:0)	48734000	38793000	89765000	190620000	102010000	214830000	37693000	51222000	158300000	70524000	75840300	82876500	49561200	24434100	35655300	39636900	34940700	122310000	1.03552e+08	59531000	0.574891	0.0980545
	CE(18:0)	227820	260750	184940	47831	99483	206270	520780	272590	132170	124020	186920	146460	72891	119890	59247	37219	225180	157870	216959	125522	0.57855	0.0848284
	TAG(18:1/18:3/20:1)	360350	340960	3192400	2381900	1473900	1495100	876600	501930	2032600	235242	354042	1164420	1069200	691830	381546	614250	197307	2617740	1.40619e+06	813953	0.578834	0.174148
	DAG(18:1/18:2/0:0)	3445500	2932000	10578000	10685000	8484300	7867600	4541400	3151400	11913000	2900000	2778300	5631300	4672400	3210000	2960100	3059600	2218100	9440900	7.06647e+06	4.09674e+06	0.579744	0.0523653
	DAG(18:2/18:2/0:0)	1243800	1197200	4165500	3335900	2675000	2592100	1669600	1100700	4794500	1030700	1037500	2047000	1514700	1121200	1184500	934510	655210	3756500	2.53048e+06	1.47576e+06	0.583193	0.0732271
	TAG(14:0/18:0/20:1)	3180000	2492800	8037300	9731600	8291100	10162000	3255200	3370500	8234300	3939660	4078800	4475430	2426490	2163870	2298330	2730240	2383740	8979300	6.30609e+06	3719540	0.589833	0.0592221
	TAG(18:0/18:1/18:2)	22713000	18949000	77904000	87486000	56662000	98580000	29280000	27392000	65074000	33736500	30867300	40313700	43360200	15788700	19750500	24174900	17072100	61262100	5.37822e+07	31814000	0.591534	0.0682821
	CE(20:4)	3078400	4032900	1582100	524220	350180	1096400	2326200	1235600	465880	2287800	1480900	710250	637130	1089700	314970	462410	1347000	457800	1.63243e+06	976440	0.598151	0.186906
	TAG(18:2/18:3/18:3)	35431	31131	571210	421240	564050	243910	195090	58099	659320	63311.4	51443.1	358785	180846	110565	46484.1	83723.4	56448	740331	308831	187993	0.608724	0.301954
	TAG(14:0/14:0/16:0)	2864500	2525600	7434600	11399000	7242000	15174000	5010500	4171600	15163000	2953440	2296800	3123540	4240800	6618510	4727610	3955410	3012930	12371400	7887200	4811160	0.609996	0.133331
	LPE(0:0/22:6)	68125000	14471000	139560000	78536000	90688000	88937000	71436000	142950000	164160000	12528000	21236000	33335000	91145000	37617000	42423000	98255000	40161000	147530000	9.54292e+07	5.82478e+07	0.610377	0.101134
	TAG(14:0/16:1/20:0)	6533800	5112400	12491000	21677000	15816000	25209000	7410200	7151200	20454000	9532800	9483300	10997100	7487820	4822650	5814180	5241060	5998680	15714000	13539400	8343510	0.616239	0.0793594
	DAG(18:1/18:3/0:0)	91116	100540	321240	297820	268670	257520	141500	60767	506400	78985	66343	194900	179060	125040	130290	74465	49357	364800	227286	140360	0.617548	0.152517
	TAG(18:0/18:0/18:0)	2246900	2582300	2185600	4862100	3673600	10784000	1008400	2268900	3718500	3020130	3991500	3261150	1730610	1046340	1409580	1869570	1657620	2609370	3.70337e+06	2288430	0.617932	0.182341
	DAG(14:0/18:1/0:0)	291680	219620	738170	756030	561820	696180	386460	347790	1039500	227950	211040	430260	451620	316310	426500	286570	234960	541580	559694	347421	0.620734	0.0460335
	TAG(16:1/20:2/22:0)	310890	215110	967430	710560	573820	678650	227470	332270	421080	353385	476010	473697	157482	105318	178713	221400	256707	546075	493031	307643	0.623983	0.0842807
	TAG(16:0/18:1/22:0)	663920	482250	862780	1513100	1134800	1959500	267490	627020	1488200	914670	1067940	808614	222723	210114	448920	461349	654048	838989	999896	625263	0.625328	0.0977862
	TAG(14:0/20:1/22:0)	163720	120470	209160	304200	240660	654840	37740	164060	238570	246888	331353	159417	56084.4	47887.2	85874.4	112149	114354	181548	237047	148395	0.626016	0.197703
	TAG(14:0/20:2/20:2)	1621400	1239900	5203000	4733600	4168800	3800300	2671000	1822300	5047500	1648980	1781370	2842830	2013840	1756080	1444950	1946790	1001160	4543470	3.36753e+06	2108830	0.626224	0.0604196
	PC(18:0/14:0)	83051	34469	250860	78114	132770	167580	56060	278310	196830	27006	20683	40103	237630	33576	30001	125460	63719	226750	142005	89436.4	0.629812	0.218302
	PE(18:2/14:0)	2340100	1506200	2085500	3431000	7459300	2974200	3787500	3296700	4717200	1466029	1302851	1765493	2582047	1911822	2128535	3328715	1795041	3639301	3.51086e+06	2.21331e+06	0.63042	0.0621992
	PE(20:2/16:1)	59519	64906	58924	66991	78406	49748	77515	62971	74726	32298.6	30908.4	19769.8	37193.1	40015.1	58694.3	58239.4	37589.9	63251	65967.3	41995.5	0.636611	0.000867197
	DAG(16:0/18:3/0:0)	29057	52088	113090	115350	149760	97010	86924	58853	189340	31565	33634	98052	82661	52911	39617	60419	29817	139140	99052.4	63090.7	0.636942	0.102695
	PA(18:0/18:1)	34187	26790	18584	153230	103230	287060	160200	45777	83533	90437	24484	82059	29560	9848.6	47078	162030	20323	118620	101399	64937.7	0.640418	0.297271
	TAG(14:0/22:1/22:2)	547380	572670	1226500	1364700	940510	1638200	530350	646690	1145000	782487	832581	868482	432198	235629	440847	545850	489924	897759	956889	613973	0.641635	0.0444575
	DAG(18:2/18:3/0:0)	76768	87193	301380	206130	242360	166460	107070	59836	334460	79486	55892	147560	93949	98314	65595	118870	63768	295140	175740	113175	0.643992	0.154605
	DAG(16:0/18:2/0:0)	2526300	2683600	6019100	7673900	5206300	5173200	3303800	2745900	7423000	2079700	2251400	4854600	4059600	2325900	1994000	2493300	1860200	5732700	4.75057e+06	3.07238e+06	0.646739	0.059835
	TAG(18:1/20:2/22:0)	100950	110500	139740	201210	173010	268870	85248	155520	150460	136818	135450	128538	49258.8	52392.6	79479	116469	95832	110403	153945	100516	0.65293	0.0266947
	LPE(0:0/20:4)	52714000	13237000	122870000	77226000	99766000	87213000	66490000	127860000	159120000	10012000	27898000	43700000	82093000	43102000	48079000	87612000	44827000	141630000	8.96107e+07	5.87726e+07	0.655866	0.135759
	PE(16:0/20:3)	270820	282660	331100	409380	511900	311160	359590	495030	516040	187099	185439	231977	338391	202918	256213	347438	258578	281677	387520	254414	0.656519	0.00331296
	PG(16:1/18:0)	27329	14935	42118	27152	61491	28684	33180	49104	36203	17639	18467	12648	20184	21867	21889	38821	25632	33330	35577.3	23386.3	0.657338	0.0361443
	TAG(16:1/16:1/22:6)	57296	55341	158960	152700	379230	174320	110340	100910	345600	120483	107433	238221	58569.3	38147.4	85193.1	60048.9	80390.7	223173	170522	112407	0.659192	0.221619
	PE(18:1/20:3)	132470	82783	122030	156660	180440	149100	156290	218040	218330	78742.1	72146.1	79650.9	153102	73035	121321	151425	91026.1	113652	157349	103789	0.659609	0.00956052
	TAG(14:0/20:0/20:0)	921880	879790	701940	1273100	1260700	2689200	156230	887490	1130700	1184760	1261980	962730	374031	235386	402201	715446	595701	813348	1.10011e+06	727287	0.661101	0.168245
	LPE(0:0/22:5)	13345000	2609700	29976000	23194000	22031000	18195000	16143000	27821000	47208000	2438200	4155300	8745700	22569000	8799300	9876100	26681000	9177100	41008000	22280300	1.48277e+07	0.665509	0.225519
	DAG(16:0/16:1/0:0)	773950	601710	1452200	2035400	1515200	1864000	1459900	882790	3179800	508010	659960	1581600	1372600	864080	1006000	738980	545440	1890600	1.52944e+06	1.01859e+06	0.665986	0.117658
	TAG(16:0/18:2/22:0)	529820	406570	1296500	1437200	1031100	1101100	301690	609800	971780	660492	903510	868689	302643	177534	293598	445527	436482	1038780	853951	569695	0.667128	0.113543
	PC(12:0/22:6)	84497	131800	102020	118650	199800	145140	87935	150200	144440	60419	45574	56098	92006	64765	99267	126470	83654	153530	129387	86864.8	0.671357	0.0227726
	TAG(14:0/22:1/22:3)	301410	275940	1056900	713530	628240	677000	309820	371160	527160	417393	419877	522567	303435	118323	197145	348759	219123	723150	540129	363308	0.672632	0.113985
	CE	7481844	9013037	4351350	1752424	2025279	8129326	6580436	6342290	2297721	5939806	6564947	3037184	1687181	3363846	1094125	1563252	6795840	2491238	5.33041e+06	3.61527e+06	0.678234	0.170158
	CE(18:2)	1363900	1249700	762540	290570	249680	434520	929480	597270	246530	804630	702180	455020	288460	554750	142640	282970	727460	224720	680466	464759	0.683001	0.205975
	TAG(18:0/18:3/20:2)	1177100	860080	2700100	2096300	2118900	1652900	966550	1008500	2380300	964350	1076670	1384650	1097100	755208	764730	1054530	660402	2474910	1.6623e+06	1136950	0.683961	0.0919787
	TAG(14:0/20:1/22:1)	1368500	1162300	2127100	2501300	2262200	2711700	972540	1444600	2150800	1863360	1614420	1704330	702225	532692	976950	1175040	1151820	1741140	1.85567e+06	1273553	0.686303	0.0420829
	PE(18:2/16:0)	9169500	11196000	15623000	11847000	11489000	10433000	12492000	12732000	11226000	5806597	6520148	6698266	10705340	7408497	8343990	11875640	7285491	8338180	1.18008e+07	8.10913e+06	0.687166	0.000787703
	PE(18:3/16:0)	99933	52337	140640	210010	222590	158800	199990	127220	193530	70887.8	63948.2	70510.2	156538	64660.3	85954.8	215642	93507.8	146727	156117	107597	0.689212	0.079682
	TAG(14:0/20:3/20:3)	656650	598780	1501900	1773700	1814700	1218500	768560	644660	2155900	1015830	922050	1344870	550485	453915	535248	673263	616653	1563570	1.23704e+06	852876	0.68945	0.125647
	PE(16:1/16:0)	3430700	2843500	3684600	4699700	8114100	4476300	5186500	5283000	5989000	2280923	2262165	3155660	3668517	3070917	3477866	4599196	2970736	4850354	4.85638e+06	3.3707e+06	0.694078	0.0258064
	TAG(14:0/16:0/18:0)	4542800	3274300	4960100	11116000	6827500	14292000	2842500	4353300	8187700	6723810	5181120	3836790	4143420	3417930	3855780	4093560	3934980	6791400	6.71069e+06	4664310	0.695057	0.150523
	DAG(14:0/16:1/0:0)	43441	64843	103880	220640	146570	148400	108160	83663	242290	77127	91371	121150	76816	93749	71881	76689	83113	122300	129099	90466.2	0.700753	0.118109
	PE(18:3/18:1)	32777	32912	59779	124900	107890	68157	115100	61951	87305	34434.2	33073	36548.2	78351.2	33972.7	55588.4	95109.7	30843.6	86386.4	76752.3	53811.9	0.701111	0.127978
	PE(18:1/16:1)	4370500	3170100	3532500	5249900	8914900	4471100	5838800	5903800	6745900	2371310	2397040	2609686	4162699	3280658	4676967	5585817	3347888	5374250	5.35528e+06	3.75626e+06	0.701412	0.0414454
	TAG(18:2/20:2/22:0)	55785	32643	84010	59708	71063	63554	29687	65338	50096	43790.4	65814.3	49549.5	22817.7	13011.3	25581.6	47420.1	37547.1	53800.2	56876	39925.8	0.70198	0.0519304
	TAG(14:0/20:3/20:5)	110870	119020	273060	313170	416250	263670	141160	193950	530110	224757	248418	333666	90819	69016.5	102654	128124	140346	323334	262362	184570	0.703495	0.198483
	LPE(0:0/22:4)	11016000	3083900	40120000	33290000	28115000	25503000	19152000	24471000	63099000	2568800	5615100	13826000	29347000	13051000	15615000	29353000	12490000	52512000	2.75389e+07	1.93753e+07	0.703563	0.307164
	LPE(0:0/20:5)	398480	92080	892650	615420	920070	711570	398620	1205300	1366100	62548	210070	314630	622110	330660	345240	909850	390290	1460100	733366	516166	0.703832	0.287838
	PE(20:3/18:2)	19470	17460	12074	25249	14078	16328	16379	17246	27515	18602	16285.4	11847.4	7074.59	4456.44	12690.7	18295.7	10633.1	17185.1	18422.1	13007.8	0.706099	0.0361075
	TAG(16:0/16:1/22:1)	208000	243840	551540	524340	561150	525210	253060	312520	611050	413442	314289	423324	189900	142299	259884	281007	229059	427860	421190	297896	0.707272	0.0740664
	TAG(14:0/18:3/22:0)	98426	84143	133430	250530	164970	366660	57726	86940	194400	180747	122769	178011	92430	44784.9	57219.3	66108.6	66997.8	210429	159692	113277	0.709351	0.250437
	TAG(14:0/16:1/20:4)	928520	670960	1051500	1164400	2299800	1187800	667790	982800	2119500	1263780	1003140	1336320	334917	373959	866466	761175	783720	1140030	1.23034e+06	873723	0.710147	0.138628
	TAG(14:0/16:0/22:5)	517460	406280	828490	658170	771290	623520	468700	439950	840860	555804	527490	541260	271404	221832	356499	321102	416412	737433	617191	438804	0.710969	0.0375423
	TAG(16:0/16:0/22:3)	4586700	2774600	10424000	8087900	7983500	6680700	3801900	4274700	9060700	3936870	6546060	5221800	3790800	2565360	2412000	3936150	3517020	9106200	6408300	4559140	0.711443	0.122331
	SM(d18:1/26:0)	15488000	22587000	13607000	10721000	7275000	10006000	19989000	9362800	9391000	9617400	12519000	5916100	8481400	10894000	16081000	5315700	11368000	4247600	1.31585e+07	9.38224e+06	0.713016	0.100071
	TAG(16:0/16:0/22:0)	782790	738370	803620	1238900	1261100	1724600	254280	890620	1112500	845766	1162800	907470	350847	261999	532593	778014	623916	837999	978531	700156	0.715517	0.117004
	TAG(14:0/20:2/22:2)	1381300	1201900	2923600	2493200	2654100	2328400	1390800	1602700	2780400	1901790	1742040	1802160	1390860	840087	1009980	1332630	815832	2589570	2.08404e+06	1491661	0.715753	0.0644744
	TAG(18:2/18:3/20:0)	1792300	1345600	4354900	3235500	3031200	2752000	1617200	1546900	2906200	1503090	1854180	2514870	1694970	1024560	928080	1643130	1015110	4015530	2.50909e+06	1799280	0.717105	0.146035
	PE(22:1/20:3)	83208	146280	267890	587220	524180	436470	324060	260670	537770	159800	166988	279909	308096	250710	292907	310354	150238	359216	351972	253135	0.719191	0.147733
	DAG(16:0/18:1/0:0)	5594300	6076700	8323000	13171000	9474100	9677200	7274800	7407900	10757000	5882300	4029100	7692300	6533200	6185200	7056600	6357200	5284300	7367400	8.63956e+06	6.26529e+06	0.725186	0.0161737
	TAG(14:0/22:0/22:2)	566420	420340	986270	918860	798010	1093100	266830	461000	797190	727371	766458	833634	203256	178218	357219	485883	472464	558369	700891	509208	0.726515	0.139464
	PE(22:1/20:4)	147530	132730	348530	750000	417100	292430	470530	262970	435810	116167	162290	221477	428512	226134	368686	354435	213318	279170	361959	263354	0.727581	0.187157
	PE(16:1/18:2)	327180	273740	354410	569170	714600	438180	550370	598040	601900	218547	262927	242949	503453	265110	465157	527739	306892	437294	491954	358897	0.729532	0.0557492
	PG(18:2/18:0)	144360	91631	160900	77170	99523	93136	120310	170980	91559	105620	78808	48496	120780	59607	75233	101610	101440	76622	116619	85357.3	0.731935	0.0381629
	PE(18:2/18:2)	210250	194390	344330	462660	331240	250830	449290	404610	318430	148346	205209	162522	410601	189530	300418	318313	211194	227130	329559	241474	0.732718	0.0586483
	CE(22:5)	348030	636000	233710	75069	135510	446900	295730	444270	117170	332140	513030	243260	53983	148670	41890	77308	402600	193560	303599	222938	0.734317	0.343059
	TAG(14:0/18:0/20:0)	32975000	25733000	23915000	56180000	47146000	104620000	7920700	28879000	38006000	49885200	48926700	49730400	16328700	7919640	18160200	23946300	23174100	31808700	4.05972e+07	29986660	0.738639	0.334837
	TAG(18:2/20:0/20:1)	237370	187820	319060	290730	249360	312200	107740	206930	199000	232749	269028	255186	103815	65718.9	93159	157095	141039	242145	234468	173326	0.739232	0.0943669
	PE(16:0/18:2)	15531000	14261000	19334000	22301000	25743000	16517000	23033000	17677000	23779000	12151200	10657200	11554430	20781540	12675760	17285580	18320590	11642410	17200090	1.97973e+07	1.46965e+07	0.742349	0.0132375
	DAG	5.33553e+07	47942996	78185416	95247346	75482543	81109657	48519451	48524585	96689582	4.76199e+07	44246053	69660537	53169649	39123267	50870008	46375970	41742935	73231755	6.94508e+07	5.17822e+07	0.745596	0.0381194
	PE(18:0/18:3)	163550	116700	241850	336500	366280	208270	296320	298240	365980	133340	135024	109120	321019	142810	186684	354750	139241	263035	265966	198336	0.74572	0.131437
	PG(18:1/16:1)	42400	20865	38202	41059	71794	50327	62305	69861	39093	38369	21767	18999	36805	23214	33333	66957	38559	47339	48434	36149.1	0.746358	0.119034
	PE(22:6/16:0)	595210	509270	887530	1325000	1269400	1217700	1232600	1072700	1248300	602779	584727	601974	1096679	638054	729562	1102738	627812	1011687	1.03975e+06	777335	0.74762	0.0547926
	TAG(18:1/20:0/22:3)	63470	86805	118700	124200	111640	114570	59392	84801	104820	67118.4	109332	87361.2	38209.5	20134.8	62788.5	78400.8	63947.7	122049	96488.7	72149.1	0.747747	0.0862567
	PE(16:1/20:4)	9059400	6307800	11066000	20725000	26680000	16873000	20242000	17854000	21943000	7131194	9276080	9947550	14917590	11689720	15797390	16207410	11258120	16531110	1.675e+07	1.25285e+07	0.747967	0.110657
	PE(24:0/18:1)	318400	229660	219850	272810	297250	220430	341250	273980	237140	129024	180351	167162	248477	187231	269883	211268	221685	189290	267863	200486	0.748462	0.00474061
	SM(d20:0/24:1)	16138000	19226000	12611000	8872800	6099500	8821600	23126000	10239000	8447800	8956700	13417000	6136100	8777100	11509000	13313000	5940000	11727000	5470600	1.26202e+07	9.47183e+06	0.75053	0.166922
	TAG(14:0/18:2/22:0)	8893600	5520400	9693000	13035000	12538000	18493000	3104200	6649000	9457400	10268100	10484100	12938400	4456350	2206890	3871350	5392890	5283360	11052000	9.70929e+06	7328160	0.754758	0.249432
	PE(22:2/22:3)	68102	73699	104550	181280	173060	104880	232980	172910	202350	57944.8	85672.6	111120	124492	120906	150014	115436	112689	114299	145979	110286	0.755493	0.117125
	PE(18:1/18:2)	50582000	44213000	63315000	85067000	74896000	53034000	91121000	65515000	78625000	41093300	38049690	39552820	72027400	43335960	66440670	63045140	39162720	56069820	6.73742e+07	50975280	0.756599	0.032894
	PE(22:4/22:0)	58175	46440	75507	128100	98761	103210	115500	105840	126560	58002.1	65420.6	69048.5	80282.6	89274.8	71396.6	74733.2	69476.8	71782.6	95343.7	72157.5	0.756815	0.0365147
	PE(14:0/22:6)	445750	345520	479190	985740	1514100	930390	1114500	1034600	1098100	393304	440274	614258	845853	650811	677114	934580	606547	854817	883099	668618	0.757126	0.150062
	TAG(14:0/20:3/22:4)	304450	303780	271640	357060	410450	266470	141450	251710	395090	251118	298251	449802	170208	55287	197316	208584	175707	245133	300233	227934	0.75919	0.128061
	PE(18:0/20:5)	79573	63411	92220	193150	185340	154090	155380	187730	171110	60126	95383.6	89166.9	126019	107834	135132	144113	87382.4	129405	142445	108285	0.760186	0.0931862
	PE(18:0/20:4)	331410	269400	540760	954620	841110	659970	840750	725670	868550	330880	390017	491236	650297	450300	612681	563753	445220	657186	670249	510174	0.761171	0.0943247
	PE(22:0/18:2)	1289000	1054200	1219400	2084100	2260800	1444200	2700800	1582500	1923300	757060	841703	1071281	1601153	1390250	2048025	1670790	1165818	1303349	1728700	1.3166e+06	0.761615	0.0906239
	DAG(16:0/20:2/0:0)	195090	121470	195000	121250	153630	130000	129270	182790	136730	144040	120950	125170	90599	74094	122470	151020	114620	100660	151692	115958	0.76443	0.0156238
	PE(18:4/20:0)	130350	123690	203230	240540	294720	261120	234920	240690	293620	101252	135232	156082	226208	177346	193481	186393	160580	210305	224764	171875	0.764692	0.0459185
	TAG(14:0/20:1/22:2)	397460	295940	446490	469830	556040	365400	241210	388760	430080	367011	450387	408843	166635	138330	248886	380304	234216	352089	399023	305189	0.76484	0.070177
	PE(16:1/22:6)	3597700	2944900	4252500	7064100	9326400	5836700	7939500	7084400	7739700	3389886	3440516	3676153	6320450	4158217	5255145	6227158	4508726	5702100	6.19843e+06	4742039	0.765038	0.0963423
	PE(18:1/18:0)	199220000	173080000	214650000	252660000	296610000	203140000	273020000	262600000	284530000	135447700	134493200	156114700	240094100	163244400	223104000	232773500	162821100	204827400	2.39946e+08	1.83658e+08	0.765414	0.0127742
	PE(22:2/14:0)	149150	141680	199260	280490	220510	177910	255110	195830	233840	128766	141880	136253	207052	145806	138054	198453	135489	187339	205976	157677	0.765513	0.0192385
	PE(22:0/18:1)	17834	17123	20852	13667	16103	15069	20698	19824	19235	7604.29	10406.5	12293.1	15763.4	13274.2	16807.5	13795.4	16310.3	16751.1	17822.8	13667.3	0.766845	0.00733115
	SM(d18:0/26:0)	4116800	6240400	4247200	2507100	1744800	2877000	5892600	3378600	2434400	3022700	3445400	1796400	2455600	2910000	5198400	1395100	3818700	1695500	3.71543e+06	2.85976e+06	0.769696	0.210076
	SM(d18:1/12:0)	322930	231280	212740	127430	207130	230290	241560	342110	172420	170560	200210	179730	142750	217920	126600	168810	235830	165240	231988	178628	0.769988	0.0499149
	PE(16:1/14:0)	462040	243450	276730	449940	1080500	441480	562420	491350	664240	207359	266472	419914	415133	464709	383692	490505	383643	571173	519128	400289	0.771079	0.206097
	PE(20:0/18:1)	15447	14432	16247	15947	19582	11704	11915	19930	17166	8264.64	8805.47	10391.6	13211.9	10235.6	18185.3	13027.7	13700.8	14176.4	15818.9	12222.2	0.77263	0.0221381
	TAG(14:0/16:0/22:0)	113160	105220	163070	216300	268790	222790	92340	157620	211640	147231	169119	136854	61202.7	95517	132957	108315	133866	213642	172326	133189	0.772893	0.137972
	DAG(18:1/20:1/0:0)	321410	277580	495500	443090	489920	578680	292550	366150	467740	339360	249130	365080	276080	259180	360350	362030	299150	376460	414736	320758	0.773403	0.0271538
	TAG(16:0/18:0/22:0)	226510	276270	228520	309380	423930	455610	70488	301890	288350	280440	448884	262620	77538.6	79164.9	146232	219528	213804	268218	286772	221826	0.773526	0.244186
	PE(20:1/20:5)	65263	66690	83429	128070	93474	59419	124090	101800	110860	37983.3	54732.7	75830.5	93375	65901.2	79122.2	92719.3	63593.8	81571.6	92566.1	71647.7	0.774017	0.0627884
	PE(20:1/18:2)	34129	35575	36076	70948	59448	42110	84906	53305	45864	22439.9	32014.8	30485.9	46708.2	36417.1	61757.8	57502.4	34448.3	36985.6	51373.4	39862.2	0.775931	0.133286
	PE(18:1/22:2)	711230	493840	1006000	1716700	1667600	1516200	1952300	1132900	1454700	454765	625505	804511	1126559	1069372	1768481	1316214	751274	1170300	1.29461e+06	1.00966e+06	0.7799	0.194822
	PC(18:0/22:0)	4031500	4110000	3957900	3109700	3691300	4256800	4432500	4462500	3793800	3029000	3473800	2530300	2811500	2804500	4152200	2496100	3866600	2817800	3.98289e+06	3.10909e+06	0.780612	0.00228485
	TAG(18:1/20:1/22:0)	114380	112430	145190	148790	204700	236810	51791	145960	151430	155034	238725	141543	50374.8	44323.2	94482	85067.1	112914	102294	145720	113862	0.781374	0.248685
	PE	4.5056e+08	3.95186e+08	540368602	695649031	739370397	5.33917e+08	717321997	628691606	7.26131e+08	3.48454e+08	3.45012e+08	3.96225e+08	6.17886e+08	4.23881e+08	5.72944e+08	5.87394e+08	4.03408e+08	5.46225e+08	6.03022e+08	4.7127e+08	0.781514	0.0317137
	PE(22:1/20:1)	174860	195910	157780	252080	274280	240390	405220	170060	308430	125222	133680	170009	208886	172756	342948	193971	197781	158488	242112	189305	0.781888	0.141597
	SM(d18:1/22:1)	69554000	71050000	60985000	69712000	120420000	77613000	81680000	82312000	70886000	50402000	70017000	46930000	54557000	61326000	59781000	83422000	61091000	64015000	7.82458e+07	6.12823e+07	0.783203	0.0235036
	PE(18:1/20:4)	1530800	1297500	2019800	2172400	2394200	2151100	2389300	2641700	2151300	1200097	1290152	1291563	1951081	1551602	2131938	1725238	1642653	1982953	2.08312e+06	1.64081e+06	0.787668	0.0263947
	PE(22:1/18:0)	10942	15938	20800	22348	17105	20801	29493	18047	15714	5543.15	10716.1	11586.8	16268.8	19041	29758.8	14190.5	12586.9	15645.5	19020.9	15037.5	0.79058	0.179401
	PE(16:0/22:6)	16389000	14668000	24835000	31697000	25919000	23450000	30320000	25011000	29280000	17846660	14749930	14601360	27902940	16171720	21858050	23445840	15308520	23307230	2.46188e+07	1.94658e+07	0.790689	0.0579952
	PC(18:0/12:0)	34790	37441	60966	65377	88346	69709	68805	80322	71565	40587	37493	36859	49833	35997	51964	67221	65681	71304	64146.8	50771	0.791482	0.0971997
	PE(14:0/18:1)	332240	229530	229570	308340	565570	282900	499310	347860	386630	186435	195789	249183	323169	291529	269376	363382	254055	388274	353550	280132	0.792342	0.119951
	TAG(18:1/18:1/22:0)	536370	418620	627490	653380	693420	875560	227490	518650	731840	629172	839052	631359	163611	169443	347472	413244	462933	536490	586980	465864	0.793662	0.230859
	PE(16:1/22:0)	43305	33667	45172	53394	74670	41106	44544	52731	53696	39776.9	26525.1	33283	36337.4	37973.3	37715.2	51350.4	40600.3	47831.2	49142.8	39043.7	0.794494	0.0424214
	CE(16:0)	264620	277850	209190	80876	142870	235220	185570	374590	181010	178700	280030	188100	102630	153330	58139	90471	305120	199210	216866	172859	0.797076	0.28245
	TAG(14:0/18:0/22:1)	1025300	698260	1019400	1291000	1577000	1576500	388630	872050	1205000	1310310	1487070	927270	296739	401094	581508	701820	732006	1282140	1.07257e+06	857773	0.799735	0.279599
	PE(22:6/18:1)	7335900	5732800	7776600	10716000	10022000	8640200	11399000	10813000	10355000	7371313	5176461	5016769	9598950	6038084	8874360	9370700	6590698	8189942	9.19894e+06	7.35859e+06	0.799938	0.0499138
	TAG(14:0/16:1/22:6)	453020	306170	372470	452310	806520	371840	231380	448470	864430	551853	457371	600948	160245	191619	335403	319185	382977	447570	478512	383019	0.800437	0.290946
	PE(16:0/20:5)	35522	29200	50592	78991	69310	64385	66179	72269	68626	26819.8	36535.8	32145.9	52843.6	44099.6	57527.3	71795	37258.7	71020.6	59452.7	47782.9	0.803714	0.160852
	PE(22:6/18:0)	1165000	979690	1679700	1925200	1897800	1851600	1938700	2165400	2192900	936904	1067712	961887	1940208	1185489	1639582	1849987	1394981	1726068	1755110	1.41142e+06	0.80418	0.0908738
	PE(20:1/18:0)	3398100	3030500	2903900	4057100	4639100	3053000	4321400	3501500	4799200	1687556	1932406	2667869	3769943	3125614	4523417	3133333	2797349	3478696	3.74487e+06	3.01291e+06	0.804544	0.0721407
	PE(18:0/18:0)	1499200	1858000	1089600	773360	869330	679570	1333000	918940	1430400	598198	978819	758213	994174	1263343	1532761	494140	881294	936987	1.16127e+06	937548	0.807349	0.203047
	SM(d18:0/20:0)	51511000	51128000	57380000	36596000	49364000	42972000	55552000	59529000	33080000	39155000	46350000	35827000	35042000	32944000	40666000	30935000	53904000	38756000	48568000	3.92866e+07	0.808898	0.0292954
	PC(16:1/18:3)	21557	6145.4	29554	53408	58538	26836	37808	65765	57186	31518	16624	28150	27087	24144	37017	59362	32026	32707	39644.2	32070.6	0.80896	0.345269
	SM(d18:1/14:0)	27300000	18064000	22067000	24791000	33017000	23345000	31321000	32021000	24277000	17741000	20785000	19242000	19763000	22673000	21726000	24134000	21943000	23163000	2.62448e+07	2.12411e+07	0.809346	0.0142336
	PE(16:0/20:4)	31807000	28745000	47569000	64160000	68297000	54422000	62744000	51553000	64025000	29279910	30601270	38647290	57562160	42669470	49140980	50561110	35011890	50737070	5.25913e+07	4.26901e+07	0.811733	0.108018
	DAG(14:0/16:0/0:0)	428850	270030	554560	339690	359770	405360	285650	293830	496470	204680	226750	356930	360530	340410	329740	299440	267760	410370	381579	310734	0.814339	0.0934179
	PE(18:0/22:6)	18021000	16644000	26742000	30946000	25986000	24213000	33107000	28339000	33207000	18637650	17565290	18471650	28151940	16001570	22015750	26986620	19270110	26114290	2.63561e+07	2.14683e+07	0.814548	0.0683066
	PE(22:1/16:0)	55587	27845	20406	22276	35947	17781	29773	30170	34626	16282.1	19095.8	24864.3	36170.6	33076.3	19737.4	25233.7	21228.1	27912.9	30490.1	24844.6	0.81484	0.213345
	SM(d18:1/26:1)	18288000	37525000	27055000	24139000	18517000	23656000	39677000	19833000	21057000	16655000	24603000	13763000	18714000	22283000	38424000	15522000	23542000	13911000	2.55274e+07	2.08241e+07	0.815754	0.22214
	SM(d18:0/24:0)	172420000	174660000	180710000	107250000	138130000	155790000	192680000	211770000	140890000	151800000	177650000	123760000	91419000	130360000	144590000	94657000	181550000	110920000	1.63811e+08	1.34078e+08	0.818494	0.0683789
	DAG(18:1/20:0/0:0)	300620	244670	373370	415790	421770	544370	274760	335720	345130	295360	222830	312990	261060	224880	364990	325320	281540	387110	361800	297342	0.821841	0.0902311
	SM(d18:0/12:0)	115950	85541	105680	61645	108490	103190	123060	154390	78801	89135	98343	71796	54704	82011	59025	81688	119950	113780	104083	85603.6	0.822455	0.133999
	DAG(18:2/20:1/0:0)	226010	165550	425710	346240	321600	350670	187670	262750	269180	229300	204020	287410	224920	120450	219290	230650	219590	370400	283931	234003	0.824155	0.183686
	PC(18:1/20:5)	26056	6113.4	17907	49893	32647	26043	38738	85841	42972	16092	25823	17786	26095	30807	30185	45746	29983	46389	36245.6	29878.4	0.824333	0.458368
	TAG(16:0/20:2/22:0)	155870	160580	137430	186580	250830	317950	72258	202330	205510	189270	269829	182880	51814.8	54805.5	128475	146178	132255	239184	187704	154966	0.825585	0.350103
	SM(d18:1/22:0)	553700000	523600000	600000000	487040000	601900000	534180000	549930000	676460000	521840000	389390000	520920000	428490000	497960000	472420000	466670000	451010000	500640000	455730000	5.60961e+08	4.64803e+08	0.828584	0.000756724
	LPC(24:0/0:0)	2182500	1906300	2228800	1499800	1710700	2163000	1730800	3025100	1653000	1551300	2031400	1858800	1326600	1640500	1617700	1164200	2240000	1574100	2.01111e+06	1.66718e+06	0.828983	0.0885296
	SM(d18:2/16:1)	305590	270980	193320	186010	180420	167320	205690	214670	130320	152730	176480	160940	119320	201840	170490	173810	199180	183320	206036	170901	0.829474	0.0921582
	PE(20:3/18:0)	13421000	10409000	18911000	31415000	30162000	22619000	24964000	26439000	29440000	14287620	14328290	16574270	22527860	17830060	23283990	21976740	17594340	23962930	2.30867e+07	1.91518e+07	0.829561	0.178762
	SM(d18:0/22:0)	273190000	254280000	289040000	200830000	267620000	274230000	348630000	339230000	236760000	240200000	262030000	221470000	183440000	238760000	208370000	182480000	308260000	218090000	2.75979e+08	2.29233e+08	0.830619	0.034924
	DAG(12:0/20:0/0:0)	141940	100490	114730	128150	86955	119440	81240	91237	107740	80375	59514	96124	87127	88084	107050	108260	86292	94980	107991	89756.2	0.831143	0.0431721
	PE(18:0/18:2)	165050	210330	299250	362660	325700	246120	269080	298830	305780	162390	219560	203367	309565	204562	272771	293040	174192	230682	275867	230014	0.833788	0.103491
	PC(18:1/22:0)	33531	23853	29613	25749	27160	24267	34523	38135	28700	21922	18087	30332	27237	26192	23144	26712	23587	24291	29503.4	24611.6	0.834193	0.0280044
	PC(16:0/22:0)	82570000	80677000	75227000	48012000	59167000	76527000	83808000	97714000	56800000	69367000	72200000	55343000	42194000	55715000	63956000	41059000	95172000	56899000	7.33891e+07	6.13228e+07	0.835584	0.13247
	PC(16:1/16:1)	281220	135040	219650	511880	882050	473930	502610	508420	615560	350260	309380	295490	349300	236680	405840	600190	336550	571380	458929	383897	0.836506	0.39333
	PE(16:0/14:0)	195880	167580	154170	231410	419640	194420	306050	223250	329880	137141	124782	243530	231512	210513	214339	225362	152214	321061	246920	206717	0.837182	0.275445
	PG(18:2/16:0)	49159	31614	45152	52022	64806	47034	62986	87226	46178	52603	47138	26253	53015	26766	41596	55118	44270	60384	54019.7	45238.1	0.837438	0.204906
	PC(14:0/18:3)	10336000	8463700	8569400	17465000	24686000	18718000	16085000	23035000	18238000	12942000	12249000	10646000	13637000	11165000	11585000	18901000	11835000	19300000	1.61773e+07	1.35844e+07	0.83972	0.268266
	SM(d18:0/18:0)	62907000	59117000	69007000	31853000	36903000	43615000	55606000	55434000	30737000	47626000	54539000	39154000	29464000	47373000	32572000	30634000	53804000	38677000	4.94643e+07	4.15381e+07	0.839759	0.182713
	PC(18:0/18:0)	27495000	31363000	28584000	19414000	21494000	25409000	27170000	29974000	28239000	18119000	23691000	21235000	24578000	28132000	19920000	17983000	24294000	23098000	2.65713e+07	2.23389e+07	0.840714	0.0246115
	PE(18:1/18:1)	10773000	6295800	9027300	13248000	16168000	10427000	15340000	13288000	13408000	6969759	5859302	6519650	12355380	9329200	13512400	15217220	8580540	12636750	1.19972e+07	1.01089e+07	0.842604	0.23942
	PE(20:0/18:2)	3215500	2729500	2524200	4769000	4316900	2659900	6140800	3031300	4496400	2407830	2017564	2498217	3671671	2833620	6142581	3158565	2554989	3269121	3.76483e+06	3.17268e+06	0.842716	0.321441
	PE(16:1/18:0)	465840	395900	464090	609230	848050	539740	798500	635810	797780	445245	371334	415058	668034	438921	659526	623106	477723	593392	617216	521371	0.844715	0.172897
	PE(20:5/18:1)	15933	11972	24653	32639	51671	42115	37993	33101	47583	11721.3	16038.9	15996.6	35262.5	22079.7	44967.7	37798.2	18810.3	48999	33073.3	27963.8	0.845509	0.441812
	PC(20:0/22:1)	6519000	5241800	5845200	4861500	6648200	5240000	6259200	6605700	6375100	5110600	4662000	5634200	5172300	5206200	5485300	4023400	5572600	4451100	5.95508e+06	5035300	0.845547	0.00615565
	PG(16:0/18:1)	1471200	869040	1649400	2297600	2874100	2276300	2282700	2527300	2158200	1507200	1534200	1299000	2134500	1354500	1330100	2716700	1534100	2154600	2.04509e+06	1.72943e+06	0.84565	0.244117
	SM(d18:0/18:1)	371510	252400	325340	588840	1019700	629690	632240	772210	825820	434220	440010	451870	541890	393450	532940	598130	506420	684000	601972	509214	0.84591	0.314507
	PE(18:3/16:1)	450040	275210	471550	732420	892970	684110	809440	655980	732470	275651	375600	662382	612100	460534	578211	679446	518401	664614	633799	536327	0.846209	0.244884
	SM(d18:1/24:0)	459040000	431800000	434130000	376030000	418780000	439220000	465980000	470060000	399900000	347370000	415590000	356970000	348530000	394320000	346000000	340170000	417030000	330570000	4.32771e+08	3.66283e+08	0.846367	0.000473093
	PC(20:3/22:1)	498530	739840	1204000	1874600	1569200	2067400	1270700	875830	2309500	677650	793650	1389300	1242300	944690	1296000	1477200	547060	2135400	1.37884e+06	1.16703e+06	0.846381	0.434162
	PE(18:1/16:0)	9674500	7304700	10456000	12800000	15276000	9656900	12906000	11766000	11204000	6318126	5978739	7564205	12558730	9189760	11809240	12594420	8409560	11220770	1.12271e+07	9515950	0.847586	0.161051
	PE(20:1/20:4)	3719600	3566200	5775100	9997600	8048000	5519500	7818500	6658600	9401400	3725953	4410371	5235142	6960297	5286851	7003623	7920441	4238395	6516496	6.72272e+06	5.69973e+06	0.847831	0.275711
	TAG(14:0/20:2/22:4)	2241000	1945500	1235000	1590400	2287000	1603100	757120	1953000	1693900	1843650	2422080	2302470	776106	447444	1027170	1692450	1195380	1282860	1.70067e+06	1443290	0.84866	0.365743
	CE(18:1)	531610	524850	377860	204560	357980	590160	390230	726520	369310	420010	623400	430890	192550	301240	133820	254230	727890	378780	452564	384757	0.85017	0.42518
	PC(16:1/20:5)	3207	2059.5	3092.6	7517	17823	11773	6333.6	10641	17103	6784.9	9502.2	1121.7	9113.6	6744.7	11118	7563.9	6741.8	9049.8	8838.86	7526.73	0.851551	0.556737
	SM	2237273670	2172942861	2297193380	1867080255	2124894980	2082125700	2370324370	2439471330	1937872241	1738720125	2115729433	1750648346	1728473314	1901312601	1860650765	1718143688	2097267350	1731707390	2.16991e+09	1849183668	0.852194	0.00132625
	SM(d18:1/18:1)	10055000	9708300	7545400	3900800	2951800	4052600	4754800	4802500	3715900	5268300	5180400	4918500	4058400	6363900	5147600	3092300	5171600	4686100	5.72079e+06	4.87634e+06	0.85239	0.384007
	TAG(18:2/18:3/20:4)	187170	127430	190140	167260	255780	169060	84828	131760	246150	215001	274581	241434	63591.3	35954.1	87971.4	136485	114894	161487	173286	147933	0.853692	0.453014
	PE(18:0/22:4)	5379700	6990900	11763000	22428000	14376000	14109000	16310000	9886600	19442000	7558727	7324999	12689040	15049560	9979920	13206960	14087590	8274851	14957430	1.34095e+07	1.14588e+07	0.85453	0.375449
	PC(18:3/14:1)	705760	684180	604510	1383500	1687300	1809200	1421000	2043300	1466400	905860	1246400	1067100	1009600	1064800	866280	1463600	1262600	1208000	1.31168e+06	1.12158e+06	0.855071	0.324339
	CE(22:1)	84345	110580	63818	24917	35534	88896	87734	110460	73212	54397	110020	80059	29850	56835	42815	30362	106000	71308	75499.6	64627.3	0.855996	0.450701
	TAG(16:0/20:1/22:0)	164860	187090	167050	188310	266380	316130	53862	214860	174710	208836	383940	204804	44244.9	53374.5	114318	148437	153234	173466	192584	164962	0.856572	0.514773
	TAG(14:0/16:0/22:6)	149790	85440	147200	138550	198480	134070	76573	128500	157670	171153	181323	190782	49230	39516.3	103725	112680	82865.7	111249	135141	115836	0.857146	0.396349
	SM(d18:1/20:0)	79642000	72079000	81042000	66451000	78240000	69168000	72001000	75107000	69924000	47497000	74914000	60552000	68616000	64274000	63443000	62339000	62222000	68530000	7.37393e+07	6.35986e+07	0.862478	0.00395768
	PE(20:4/18:0)	3600000	3189800	5699900	8656700	7795500	7476800	7792200	7491900	8030100	3197326	4154980	4700954	7811047	5441563	7366748	7019144	4657877	7226976	6.63699e+06	5730735	0.863454	0.311842
	TAG(14:0/20:3/20:4)	2903200	2181500	3188400	2345000	5102100	2463000	1597200	2442300	4512500	3572910	4453920	4757400	889947	834309	1597860	1887480	2053440	3159270	2.97058e+06	2578504	0.868014	0.535579
	SM(d18:2/26:1)	6373200	11075000	10287000	9760900	7403400	8959700	14109000	7161900	7419600	6426000	8309100	5462900	6669900	7678800	15825000	6316400	8995100	6003600	9.17219e+06	7965200	0.868408	0.378067
	DAG(16:0/16:0/0:0)	7985800	6049900	6606600	6776900	6233900	6855100	5470800	5767000	7787300	4374600	4602500	5692500	5992500	5694200	6625500	6810400	5686900	6275000	6.61481e+06	5.75046e+06	0.86933	0.0441699
	TAG(18:0/18:3/20:3)	2610500	2137200	3033800	3137600	3563500	2495900	1479000	2327100	3414700	3630060	3739770	3149910	1550340	1123920	1542960	1701720	1692990	2932740	2.68881e+06	2340490	0.870455	0.401279
	TAG(16:1/16:1/22:5)	194310	169780	161080	146990	278440	120270	104790	183010	257990	184959	223218	356175	62135.1	67084.2	100575	135342	114174	164322	179629	156443	0.870922	0.530631
	SM(d18:2/14:0)	1366700	1061600	1017200	890620	1045000	992790	1342400	1388100	962350	808800	1018400	917600	780380	1263000	959200	984690	1167500	873680	1.11853e+06	974806	0.871507	0.102803
	PG	2.15367e+06	1.3195e+06	2.39827e+06	3.17159e+06	4.03474e+06	3.24602e+06	3.21455e+06	3.69459e+06	3.04258e+06	2.20228e+06	2.3042e+06	1.89359e+06	3.0105e+06	2.00945e+06	2.31194e+06	3.75159e+06	2.34851e+06	3.07318e+06	2.9195e+06	2.54503e+06	0.871734	0.29098
	PE(16:0/18:0)	9036300	10726000	8235700	9166700	9033900	6959700	10477000	7632300	14978000	5263943	6815296	7887988	10983390	9560770	11626640	6863187	6641660	9584010	9.58284e+06	8.35854e+06	0.87224	0.269187
	TAG(16:0/20:0/22:3)	116970	92589	150050	120910	156900	144470	58895	121950	148160	128988	187506	166878	47244.6	44549.1	74196.9	96282	94563	129231	123433	107715	0.872665	0.436352
	TAG(14:0/22:1/22:1)	438480	311560	491330	422270	606280	744900	147080	415130	458750	615393	614439	541755	148572	139086	294120	391725	378144	407826	448420	392340	0.874939	0.502568
	CE(20:1)	89979	90157	65892	33061	52142	103550	67912	108720	71699	70349	95127	84615	27386	40371	37604	41382	134690	66160	75901.3	66409.3	0.874943	0.510447
	SM(d18:0/14:0)	6621000	5192200	6431100	5410400	6607100	6540900	7741500	8628100	5456800	5571800	6522200	4865900	4085400	5535500	5067200	6204000	7387400	6098900	6.51434e+06	5.70426e+06	0.875645	0.122489
	PE(20:1/18:1)	144790	131680	151950	338260	369550	229130	414530	211660	289090	112540	134593	137282	243339	220216	479209	252320	159850	257715	253404	221896	0.875659	0.544714
	TAG(14:0/18:2/22:6)	732510	679930	793380	836600	1674500	681970	380200	820250	1254000	1245420	1068480	1403100	357876	276057	499545	599976	710901	723780	872593	765015	0.876714	0.561633
	TAG(16:0/20:0/22:0)	38204	47057	46927	54484	55326	78920	15136	52430	45611	52895.7	95859	54001.8	14014.8	15217.2	26356.5	40442.4	38277	44368.2	48232.8	42381.4	0.878685	0.566189
	TAG(14:0/20:2/22:1)	1177500	588630	1064700	889270	1119300	879670	442630	805940	956480	1286550	1170900	972180	380277	317952	652968	851751	574866	767790	880458	775026	0.880253	0.452602
	PE(18:0/14:0)	89530	75695	66066	108230	143150	72063	127940	109950	139160	63300.8	59284.4	80986.4	113063	100214	103003	96304.9	91881	112639	103532	91186.3	0.880758	0.309223
	PC(14:0/20:5)	1430900	1062800	1442200	3139500	4887800	3484300	2956500	4172500	3444300	1670900	2514500	2113100	2633700	2266800	2389900	3374400	2587700	3495700	2891200	2.56074e+06	0.885703	0.500907
	PE(22:6/20:1)	98053	104410	135610	209040	205650	128800	240340	156750	163480	125488	66840.7	114532	191722	125579	232466	128542	164456	128276	160237	141989	0.886119	0.438271
	LPE(0:0/24:6)	800380	938630	853680	1150700	1473700	1126000	1434300	1450700	1255500	516070	1641500	1181800	1027400	750340	698550	1349300	1001100	1140800	1.16484e+06	1.0341e+06	0.887755	0.379162
	SM(d18:0/16:0)	1843100	1807400	2012100	1378700	1396000	1914800	1729700	2392200	1376500	1621900	2225700	1469700	1160300	1421100	1329300	1345600	1872700	1627300	1.76117e+06	1.56373e+06	0.887896	0.224481
	SM(d18:1/18:0)	75064000	60935000	71145000	49847000	45480000	45844000	49661000	64171000	49699000	49122000	53104000	53505000	49583000	54542000	50506000	46664000	47376000	50081000	5.68718e+07	5.04981e+07	0.887929	0.117455
	PE(20:2/20:4)	319980	325620	331650	347680	324540	300210	320480	331880	328710	315981	303166	308976	261832	299721	256246	288832	269401	306710	325639	290096	0.890852	0.000714381
	TAG(16:0/18:0/22:3)	2327300	1525500	2872400	2044900	2338400	2101900	944120	2221700	2076700	2192130	3508200	2771910	987210	671247	1030770	1460160	1672650	2166480	2.05032e+06	1828973	0.892041	0.543799
	SM(d18:1/24:1)	8169400	8038400	7570300	7322400	8181600	8468000	9287200	9205500	7658200	7317400	8140200	6913000	6413800	7106400	7840300	7177700	7848200	7168700	8.21122e+06	7.32508e+06	0.892081	0.0075248
	DAG(18:2/20:2/0:0)	137520	117140	172710	103700	160800	96394	98224	148560	109240	148470	129880	203230	66936	62940	81891	116590	93446	118300	127143	113520	0.892855	0.449463
	TAG(16:0/16:1/22:6)	513590	498500	415350	584610	764980	626890	249440	530130	801000	717255	793602	748548	196839	167625	333396	456966	475812	562995	553832	494782	0.893379	0.546223
	TAG(18:2/18:2/22:3)	337050	242350	68451	108070	219490	171530	68703	171300	114090	212301	228411	274122	86577.3	26895.6	161109	180468	75969.9	98775	166782	149403	0.895802	0.671883
	SM(d18:1/16:0)	10027000	9794600	10156000	12180000	10956000	11424000	10695000	11486000	10043000	7865000	9864900	9587400	9639200	10007000	11011000	10799000	8400000	9540000	1.07513e+07	9.63483e+06	0.896156	0.020145
	PE(20:2/18:0)	132150	100040	126660	158750	184330	108110	180820	146650	182610	86510.9	78254.1	111710	154803	132717	190203	178599	100123	150321	146680	131471	0.896313	0.3874
	LPC(22:0/0:0)	853510	695050	893680	564810	752230	952430	776010	1279300	819780	539220	986660	926910	642040	788850	664910	547580	1116300	600650	842978	757013	0.898023	0.384914
	PE(18:2/20:4)	105260	101660	158310	252500	205860	177280	211530	210600	170370	99160.1	151160	185522	153069	142611	235122	161261	152903	151483	177041	159143	0.898906	0.398235
	PC(14:0/20:4)	38927000	27901000	38150000	84219000	105980000	80353000	77185000	85886000	81845000	51223000	52998000	54708000	70321000	57302000	63520000	78529000	54179000	75733000	6.89384e+07	62057000	0.90018	0.484524
	PC(18:0/18:1)	1170200	872930	1251500	1050800	1541300	1386900	1172100	1659100	1259300	1026800	981590	1015700	1021800	1189600	1134500	1455700	1223100	1216300	1.26268e+06	1.14057e+06	0.903289	0.215693
	PC(20:1/20:5)	51574	71029	67908	43494	54945	77315	82897	87077	45974	83498	50406	53034	65414	43918	54439	71781	39359	64344	64690.3	58465.9	0.903781	0.397027
	TAG(14:0/22:0/22:0)	37663	39000	32069	30810	43729	79473	9732.2	43522	37484	50368.5	84118.5	47836.8	10652.4	14909.4	16532.1	37766.7	26579.7	31079.7	39275.8	35538.2	0.904837	0.707602
	TAG(18:1/18:3/20:4)	389410	329330	308280	266990	407400	359420	160790	318260	440190	440865	611136	443538	145332	98838	215262	292860	261117	192663	331119	300179	0.90656	0.625085
	PE(16:0/22:4)	86695	101880	195490	411970	264960	265080	259990	154260	331980	106622	113386	170922	295497	205251	320978	249515	138486	283271	230256	209325	0.909097	0.646051
	PC(22:0/22:5)	1316700	1188500	1851000	2643500	2546200	2541400	2865000	2803600	2323300	1708700	1770100	2060200	2325600	1958900	2563500	1748200	2033400	2086000	2.23102e+06	2.02829e+06	0.90913	0.390749
	TAG(18:2/20:0/20:0)	154860	104000	177640	139220	204400	170230	39021	152100	127720	203463	273789	183393	41158.8	33510.6	61980.3	100692	118692	137259	141021	128215	0.909192	0.68725
	PS(18:1/20:4)	33341	26843	28895	36786	33792	25650	43312	44842	38611	21807	28040	28776	29513	31398	50081	34694	34888	24584	34674.7	31531.2	0.909345	0.389359
	PE(20:2/18:1)	129140	111060	59657	87084	177520	106860	112790	154400	136180	77474.7	108066	101625	85763.9	105269	91366.4	136112	137539	135539	119410	108751	0.910732	0.456218
	PC(16:1/20:3)	40333	28089	36261	85200	110410	66079	74464	79729	77663	55789	64292	48791	48264	68378	65409	85841	63685	44412	66469.8	60540.1	0.910792	0.55702
	PC(18:0/22:4)	19741000	20257000	33274000	38979000	26796000	35131000	30017000	27438000	33366000	25409000	22500000	19696000	31282000	25723000	31698000	28160000	22455000	34611000	2.94443e+07	2.68371e+07	0.911452	0.355715
	LPE(0:0/20:3)	1073700	315880	1822300	1307700	1639000	1086600	1024300	1834800	2572000	166160	652160	1127900	1311400	1253800	1349100	1585900	1779100	2331700	1.40848e+06	1.28414e+06	0.91172	0.683117
	PG(18:1/18:1)	143850	83586	123520	127850	168040	185570	158530	185800	131490	146330	103820	83938	141240	108160	143470	166150	143220	156790	145360	132569	0.912005	0.38448
	PC(20:1/20:0)	13384000	12407000	14804000	15096000	14289000	17337000	14571000	15223000	15351000	12364000	12990000	13630000	13181000	12304000	16636000	12825000	14156000	12790000	14718000	1.34307e+07	0.912533	0.0605712
	PE(20:1/16:0)	52071	63861	73519	89323	75158	62711	134900	72871	101740	44165.1	52857.7	58393	69487.6	59535.1	150280	85664.3	63544	80274.3	80683.8	73800.1	0.914683	0.614613
	TAG(14:0/22:2/22:4)	2519500	1941800	1189800	976850	2029500	1468900	637180	1713600	1300500	2202030	2659320	2201130	599841	319401	966060	1769670	1098180	799371	1.53085e+06	1401667	0.915615	0.706282
	PC(16:1/22:2)	117440000	88459000	109800000	163880000	188860000	160340000	157580000	200380000	172960000	133250000	153590000	132650000	133850000	124920000	124790000	147100000	135650000	159710000	1.51078e+08	138390000	0.916019	0.351795
	PC(16:0/26:0)	674550	662750	618310	615180	723620	909520	714960	870620	698520	620940	602520	818030	645040	707240	743780	499710	764330	551280	720892	661430	0.917516	0.243265
	DAG(20:0/18:2/0:0)	75025	76493	76348	54478	56576	81153	23891	52669	63312	64475	63004	90009	46923	36727	48688	75480	38821	50068	62216.1	57132.8	0.918296	0.552855
	TAG(14:0/20:1/22:4)	4282600	3970400	2234600	2068700	4015000	2844300	1244500	3788400	2885800	4450050	4895910	3811320	1232460	816174	2410110	3285360	2434500	1787850	3.03714e+06	2791526	0.919128	0.681589
	PC(18:0/20:3)	251030	224050	273890	301950	320210	283720	297700	532020	320940	255730	298360	265340	340870	246240	256180	278770	313760	324730	311723	286664	0.919612	0.439268
	PC(20:1/22:1)	8127500	7788300	9633800	10833000	12193000	11357000	14095000	10546000	9817000	8787000	8206200	9056400	9760000	9838600	14185000	9319300	9516300	8454100	1.04878e+07	9.68032e+06	0.923004	0.374196
	TAG(14:0/20:2/20:5)	1036200	871570	979000	758760	1257100	798570	548980	862690	1477300	1268280	1599570	1401030	406728	299943	481887	744705	836046	898830	954463	881891	0.923965	0.689711
	DAG(16:1/18:0/0:0)	180480	151100	213240	306150	247640	274100	176400	260270	282190	281210	157380	288240	198030	180690	234840	168890	256500	168820	232397	214956	0.924951	0.492472
	TAG(18:1/18:2/22:3)	615090	481220	368200	347490	482410	418770	215210	403180	311330	500733	835974	419121	157671	131076	282096	433809	381303	228951	404767	374526	0.925289	0.714838
	PE(20:2/16:0)	52607	37859	45985	67580	87417	37620	76454	46944	89445	37096	37204.8	59439.6	76734.3	42439.6	61044	73994.5	50405.9	66356.8	60212.3	56079.5	0.931362	0.632793
	TAG(18:0/18:1/22:0)	277270	263050	208650	232380	312230	437720	44400	276190	256380	364203	661203	285381	53565.3	51679.8	130410	193464	198162	220842	256474	239879	0.935294	0.818915
	PC(16:1/18:0)	908080	550450	733600	966880	1446400	1157000	835400	1247400	1064700	719690	748090	812850	829390	808020	1035700	1251800	855960	1297700	989990	928800	0.938191	0.60522
	PC(14:0/18:2)	223120	169090	247520	293410	402650	273190	335840	433150	310600	183020	253940	291760	318750	270920	265500	366690	257950	317780	298730	280701	0.939648	0.590601
	PC(18:0/20:1)	216690000	224200000	214750000	135820000	171800000	196140000	244520000	279540000	170800000	263980000	235950000	177320000	121790000	159430000	219490000	140820000	258630000	169250000	2.06029e+08	1.94073e+08	0.941971	0.602505
	PE(22:4/18:1)	36583	45655	84896	177690	142670	103320	169430	105260	152140	64554.1	49851.5	74399.5	118707	105900	192261	139656	86120.8	129795	113072	106805	0.944578	0.784785
	DAG(14:0/22:0/0:0)	17788	19804	15815	23566	22186	29905	20235	22283	17915	8342.4	29917	18811	20243	20885	22505	15328	18738	24302	21055.2	19896.8	0.944983	0.638877
	PG(20:4/16:1)	4780.6	5049.4	5145.9	16127	15132	13045	8319.5	13298	10215	7860.7	9688.8	8160.7	4327.2	8631.3	7922.1	12549	12266	14726	10123.6	9570.2	0.945336	0.766091
	PE(20:4/22:2)	98020	81359	78615	121110	122310	125610	114940	137790	110640	68204.4	101982	100903	95823.5	112747	118424	118126	130850	89324.6	110044	104043	0.945467	0.521876
	PC(18:0/18:2)	9423300	8193600	10680000	13436000	14261000	11644000	12977000	14098000	12790000	10430000	11040000	9731800	12773000	10859000	11480000	13059000	10403000	12261000	1.19448e+07	1.13374e+07	0.949154	0.461325
	SM(d18:1/16:1)	75363000	60762000	69253000	58077000	44509000	58809000	65455000	62933000	50646000	53680000	65926000	55323000	52839000	61672000	61592000	52474000	62627000	52427000	6.06452e+07	5.76178e+07	0.950079	0.407716
	PE(18:2/20:2)	58633	62219	42917	34188	25608	24992	31640	46240	23238	32290.3	31799	42741.7	36193.8	43242.2	29492.4	34646.7	38861.4	43265.4	38852.8	36948.1	0.950977	0.717074
	PC(14:0/20:3)	202190000	162670000	210150000	359520000	391130000	317500000	357640000	384230000	350310000	243800000	282520000	241080000	324130000	240350000	312420000	390720000	260650000	308740000	3.03927e+08	2.89379e+08	0.952134	0.671284
	TAG(16:0/16:1/22:5)	946480	770100	514090	354030	796130	544520	262020	559550	829540	1062000	954720	808497	237276	265419	445968	532737	568764	436527	619607	590212	0.952559	0.815442
	PC(18:0/22:6)	101320000	82522000	105520000	80392000	75454000	103780000	99862000	99982000	89250000	102330000	85205000	81458000	103660000	89452000	81018000	73377000	86973000	95284000	9.31202e+07	8.87508e+07	0.953077	0.400611
	SM(d18:2/22:1)	9596400	10277000	8482800	9394500	8093500	7163800	9703500	8536600	7672200	7691600	10530000	9123500	7545600	8872200	7967400	8704000	9030700	5764100	8.76892e+06	8.35879e+06	0.953229	0.475881
	PE(16:0/16:0)	1173100	1174700	1394000	1810300	1756600	1500500	1739900	1458200	1845700	866520	954168	1248154	1812388	1584885	2167794	1525374	1256620	1803590	1.53922e+06	1.46883e+06	0.954269	0.678979
	TAG(14:0/22:0/22:1)	304710	256930	336790	303220	446720	534890	78616	322580	319310	482364	646542	390816	89155.8	85934.7	215046	262026	351711	250884	322641	308276	0.955476	0.847749
	PC(18:2/22:0)	2876400	3165800	3953800	3411200	3946600	3624100	3795300	3004400	2728700	4565700	3515100	2388700	3674100	2693300	3803800	2709800	3560600	2276200	3.38959e+06	3.24303e+06	0.956763	0.630314
	DAG(16:1/18:3/0:0)	169180	487160	582890	462180	564640	608700	355820	248200	365530	474710	498690	417790	389000	321600	422820	494480	308730	360150	427144	409774	0.959335	0.761964
	LPE	185395193	98022508	395050247	2.82142e+08	3.02982e+08	2.57463e+08	249172838	3.85288e+08	515400435	4.04726e+07	263582785	310343640	2.77661e+08	289203343	360980078	299664449	269206694	4.52943e+08	2.96768e+08	2.84895e+08	0.959992	0.831383
	PC(16:1/18:2)	605950	501660	556450	1055500	1266500	1036000	1151900	1211700	1106000	712720	804600	672220	1094600	724790	1044800	1310200	849040	956800	943518	907752	0.962093	0.774557
	PC	1.34151e+09	1.15105e+09	1.42987e+09	1.82309e+09	1.95239e+09	1.86078e+09	1.96833e+09	2.151e+09	1.86049e+09	1.60333e+09	1.68494e+09	1.47089e+09	1.65107e+09	1.5026e+09	1742058456	1.81963e+09	1.73211e+09	1788401459	1.7265e+09	1.66611e+09	0.965023	0.618895
	SM(d18:1/20:1)	4870700	3908100	3939200	2538300	2077000	2502400	3123600	2665200	2772100	3072000	3414800	3641000	2862300	2838500	3024800	2231200	3656400	2666600	3.15518e+06	3.04529e+06	0.965172	0.749371
	PC(22:1/22:6)	512870	395310	537380	510950	584690	441290	422600	493700	537100	423540	394160	441050	566900	580430	447000	398770	450230	582270	492877	476039	0.965838	0.617756
	PG(18:0/18:1)	66458	27640	73505	68500	70149	78540	84905	97012	94797	60943	52715	37138	74100	67165	95429	88755	86223	77018	73500.7	71054	0.966712	0.794388
	TAG(14:0/22:3/22:4)	1388400	1304200	557300	732590	998940	840400	455760	873590	704970	1274670	1514790	1296270	449883	219942	594801	1038150	643302	574839	872906	845183	0.968241	0.8809
	DAG(16:0/18:0/0:0)	3273400	2586200	2764000	2482300	2300200	2615800	2135900	2402100	3004600	2565100	2780200	2346700	2437000	2135400	2730300	2706200	2533900	2710900	2.61828e+06	2.54952e+06	0.97374	0.623955
	LPE(0:0/20:2)	270400	100770	585820	437680	412960	281100	319010	361730	829100	51019	219570	441110	446910	327930	433700	554930	344150	685440	399841	389418	0.973931	0.912025
	DAG(14:0/18:0/0:0)	184220	100730	115870	112630	134930	108220	105540	117280	142790	134090	101800	116520	100870	110860	157450	136020	115910	121160	124690	121631	0.975468	0.776896
	TAG(16:0/18:2/22:3)	1034500	785960	458340	483640	731650	520010	278460	746140	512370	872865	1337040	831510	258858	203391	447984	624519	544419	300267	616786	602317	0.976542	0.920661
	PC(16:0/18:3)	173810	141380	211590	387710	394960	232300	361860	300740	313460	237040	253450	192700	372480	168260	285350	453640	211010	288050	279757	273553	0.977826	0.888428
	TAG(18:1/20:0/22:0)	33882	30408	24542	36030	43458	49474	9962.4	32261	30489	45495.9	77886	38171.7	8183.07	10290.6	17065.8	26685	31528.8	29091.6	32278.5	31599.8	0.978975	0.933567
	PC(12:0/22:2)	9832300	8800800	10350000	13643000	14057000	13240000	13781000	15345000	13039000	11250000	11964000	11393000	13598000	10812000	11860000	15357000	10720000	12956000	1.24542e+07	1.22122e+07	0.980568	0.790955
	PC(20:3/18:1)	89569	65225	77590	131010	191840	151620	145660	181160	194090	110900	125740	138890	140160	111700	155310	146860	155680	118860	136418	133789	0.980726	0.882178
	TAG(18:0/20:0/22:3)	83826	60097	56076	44706	85217	71229	18953	93884	43398	84568.5	121716	80964.9	22245.3	17866.8	48818.7	73103.4	53033.4	44624.7	61931.8	60771.3	0.981262	0.932972
	TAG(18:0/20:1/22:1)	70565	58866	56453	49900	95728	96445	25705	74289	59835	88344.9	136107	79199.1	17675.1	21431.7	50017.5	62163	69963.3	52029.9	65309.6	64103.5	0.981533	0.932904
	PC(16:0/18:1)	16351000	13026000	16923000	19610000	21892000	19560000	22392000	26147000	22378000	18076000	18302000	19771000	20055000	18633000	20150000	22481000	16836000	20832000	1.98088e+07	1.94596e+07	0.98237	0.809986
	SM(d18:2/24:1)	220630000	242240000	244660000	257330000	205490000	217380000	248120000	208360000	218370000	218610000	242180000	232710000	213550000	219510000	231430000	241770000	220600000	208380000	2.29176e+08	2.25416e+08	0.983593	0.623326
	PC(18:0/22:5)	18946000	15672000	22799000	35577000	33878000	30404000	31052000	31885000	29715000	23370000	24614000	22412000	28619000	28131000	31454000	32043000	26375000	29330000	2.77698e+07	27372000	0.985676	0.8794
	LPE(0:0/14:0)	676880	214420	649120	625240	854060	428820	551350	761960	1404500	86528	551320	854190	734360	672390	663730	786270	602460	1134800	685150	676228	0.986977	0.951287
	PC(16:0/20:5)	63481	68046	77571	97213	170060	130680	133270	268410	124910	111550	118860	103590	127670	110030	131400	140460	135570	139840	125960	124330	0.987059	0.941353
	PC(18:0/18:3)	53952	28760	56159	73854	81822	89386	71340	85485	45648	54017	52845	45775	87227	52623	76242	105850	37887	66665	65156.2	64347.9	0.987594	0.936214
	PC(18:1/20:1)	80731	66261	113710	154240	230270	170310	146950	175370	222510	112030	111120	110030	145900	157740	192480	192430	132200	189820	151150	149306	0.987796	0.935303
	LPE(0:0/18:3)	120660	55430	215770	177830	265420	150770	160440	223060	318330	17659	112400	144290	152380	186120	262340	253700	180920	359520	187523	185481	0.989109	0.961743
	PC(16:0/18:0)	329690	307620	365520	417510	265730	420470	373150	357880	421950	341150	321120	300540	407230	351110	449140	326860	306290	424670	362169	358679	0.990364	0.893418
	PC(20:4/16:1)	196130	152110	185590	396440	460810	400130	374110	436870	344920	293820	265340	268160	289450	281470	369240	457870	297480	396830	327457	324407	0.990686	0.946991
	PC(16:0/18:2)	5769900	5494500	7240500	8433600	8029100	7572600	8687600	9580600	7732000	6645700	7296000	6679800	8839900	6356600	7946300	10140000	6569000	7463300	7615600	7.54851e+06	0.991191	0.91328
	PC(16:0/16:1)	508310	467550	440790	741640	1048800	863280	856760	927420	855450	607770	676740	700790	661770	751480	753430	923770	679560	902350	745556	739740	0.9922	0.944277
	TAG(18:2/18:3/20:1)	2881600	2192400	2145100	1685100	2464600	1612300	944100	2068500	2107400	2671200	3947670	2691630	1066590	672840	1155870	2042820	1741860	1977210	2.01123e+06	1996410	0.99263	0.969613
	LPE(0:0/22:1)	485860	279200	988100	715200	957700	646620	617110	861320	1424000	101580	797790	830670	601990	715130	1001200	845850	814690	1231100	775012	771111	0.994966	0.979686
	PC(16:1/18:1)	1441400	909920	1255400	2033100	3268000	2087200	1967600	2652400	2481100	1517200	1570100	1662600	1688000	1886100	2168100	2742000	2018100	2779000	2010680	2.00347e+06	0.996412	0.980624
	LPE(0:0/16:1)	5793500	2723300	8033100	6371500	11212000	5067000	6195600	10245000	14581000	727760	6767900	9144900	5583800	8524700	10299000	8064300	8854700	12105000	7.80244e+06	7.78578e+06	0.997865	0.99194
	PE(20:3/20:5)	2130900	1949400	2837800	3369000	2242200	2301500	4263200	2706100	2900700	1701251	2996383	3538622	2474479	2918529	3502683	2313210	3214507	2019722	2.74453e+06	2742154	0.999133	0.99424
	TAG(18:1/18:3/22:3)	432250	323590	193990	327160	331900	336910	161840	252090	228860	295929	455553	429147	163827	67002.3	387171	373725	225594	192024	287621	287775	1.00053	0.997711
	PC(22:2/22:6)	507340	546630	1034100	2060200	1507800	1791100	1353300	1048000	1658300	1089400	1218100	1020500	1844000	1140700	1406500	1132800	917160	1756400	1278530	1.28062e+06	1.00163	0.992173
	PC(22:1/22:2)	608100	855390	1325600	2136300	1877000	1910900	2342500	1082200	1319700	879870	1049800	1096000	1737600	1612100	3323300	1339100	1355100	1089900	1.4953e+06	1.49809e+06	1.00186	0.993094
	CE(22:4)	439340	627850	305850	171830	266230	763710	592300	604470	397550	464360	859740	332790	93001	263940	97270	104230	1532300	432530	463237	464462	1.00265	0.994315
	DAG(18:0/18:1/0:0)	2063300	1805300	2252000	2263500	1944200	2791700	1300900	2222200	1854700	2805400	2077500	2951400	1519700	1363300	2205700	1986000	2221700	1438500	2.05531e+06	2.06324e+06	1.00386	0.973241
	PG(20:4/18:2)	13496	14732	21553	50412	28973	33760	34192	41459	35355	27587	41601	28097	30930	26470	30037	37909	20256	32203	30436.9	30565.6	1.00423	0.97787
	PC(22:4/14:1)	124590000	96088000	126060000	265200000	290770000	244680000	242490000	280190000	258070000	183470000	213770000	176710000	220560000	178400000	221760000	275750000	218290000	251210000	2.14238e+08	2.15547e+08	1.00611	0.962845
	PC(18:2/18:4)	1080	4099.4	10617	21648	12467	18207	13274	8258.5	17812	8982.2	10065	15375	11996	7055.5	19887	11599	4805.6	18602	11940.3	12040.8	1.00842	0.97198
	PC(16:0/22:6)	1113900	934210	1290800	1393400	1179700	1413200	1557500	1724200	1698100	1358400	1194100	1218000	1622500	1098700	1319500	1412200	1488400	1702000	1.36722e+06	1.37931e+06	1.00884	0.914676
	PC(22:0/20:5)	2318400	1850500	3678600	6154200	5183200	4992100	4865500	3852300	5013200	2715500	3580900	4195200	5191600	3905600	5333000	4775100	3285000	5264800	4212000	4.24963e+06	1.00893	0.947951
	PC(16:0/14:0)	2245000	1779500	2200900	3677100	5379000	3665000	3403200	4111300	3774900	2417300	3053400	3548900	3553300	2983300	3536300	4129700	3384700	4002100	3.35954e+06	3401000	1.01234	0.921391
	PC(16:0/20:3)	5316300	5050100	6865400	9184900	9291400	9133900	9163900	10393000	9478700	7857800	7589200	7603900	9328000	7331300	9289400	9739600	6724100	9333500	8.20862e+06	8.31076e+06	1.01244	0.892995
	PC(16:1/22:6)	22528000	15520000	22779000	39292000	42565000	37870000	36546000	40668000	42207000	25347000	32813000	29499000	36610000	29938000	33037000	42842000	37775000	37427000	3.33306e+07	3.39209e+07	1.01771	0.879339
	TAG(16:0/18:0/22:1)	724040	466010	430690	422450	810170	772970	120210	526260	431420	1053990	1312560	595629	117828	105264	312138	432162	394281	464508	522691	532040	1.01789	0.952227
	PC(18:1/22:6)	49663000	36957000	51102000	61413000	56656000	62635000	57017000	67887000	56547000	56828000	48925000	51397000	56532000	54546000	51453000	59223000	70678000	59452000	5.55419e+07	5.65593e+07	1.01832	0.785308
	TAG(14:0/20:2/22:0)	222250	103950	146140	124850	252790	144880	55124	153340	135860	311706	339075	206955	36833.4	51030	97983	103410	115128	102996	148798	151680	1.01936	0.945463
	TAG(14:0/18:1/20:4)	9781800	6773600	6928500	5761100	13002000	7664600	4213500	7787200	12508000	15717600	15390000	11208600	2415960	2188080	6471090	7404120	8814690	6255000	8.26892e+06	8429460	1.01941	0.93425
	SM(d18:2/20:1)	667890	790060	608400	715460	841130	919740	654300	1014600	776750	761300	869140	774320	624110	943090	577190	868130	698970	1009800	776481	791783	1.01971	0.817555
	DAG(16:0/20:1/0:0)	306250	266720	312640	252920	302760	386840	228210	313510	275010	330760	252090	315380	301540	237990	392090	385640	225890	256510	293873	299766	1.02005	0.820941
	PC(20:1/20:4)	28322	20071	39725	73025	67741	64996	44481	64667	46959	35429	43305	39768	53452	56641	81902	67203	33272	48248	49998.6	51024.4	1.02052	0.901587
	PC(14:1/18:2)	83533	55704	104700	239300	305140	216980	168590	243110	264810	114480	185560	175360	173200	150160	267330	270880	147830	233700	186874	190944	1.02178	0.907637
	TAG(18:0/20:1/22:0)	52618	47443	38268	38172	65654	78135	10492	56961	43461	67167.9	139176	53738.1	12927.6	12822.3	28495.8	39659.4	46859.4	40019.4	47911.6	48985.1	1.02241	0.940895
	TAG(18:2/20:2/20:2)	156600	138210	73552	57600	122860	100370	36538	145810	53221	182430	211761	178299	28171.8	11184.3	60750.9	109008	92556	32820.3	98306.8	100776	1.02511	0.933248
	PC(14:0/18:1)	49817	29620	53265	67357	96413	80997	81812	79981	94619	63980	45809	73906	94242	77690	63331	70823	42264	118240	70431.2	72253.9	1.02588	0.867849
	TAG(18:2/20:0/22:0)	29387	19527	26372	18978	41276	25775	6907.8	30711	22848	32729.4	61818.3	35448.3	8188.65	5031.54	12114	23989.5	24977.7	23271.3	24642.4	25285.4	1.02609	0.923051
	PG(18:0/16:0)	41600	42643	50527	18302	23744	27743	36194	34873	37020	32023	27164	19386	38815	45848	51402	20457	56820	28933	34738.4	35649.8	1.02623	0.872318
	DAG(16:0/22:6/0:0)	2949500	3355500	2233200	1193400	3193700	1510400	975390	2520800	1830400	2877300	3800300	4035500	1212200	649730	2165600	2101700	2125500	1313600	2195810	2.25349e+06	1.02627	0.906037
	DAG(18:0/18:0/0:0)	3505900	2263700	2005400	1933900	1616400	2505900	1876100	1751100	1822300	2610400	2601600	2013400	2280600	1948200	2011700	2194300	1787500	2342300	2142300	2.19889e+06	1.02642	0.795858
	PE(20:4/14:0)	12058	11230	17450	15973	45235	24541	18649	23776	23982	16101.2	18104	15286.1	28416.7	21220.6	19816.2	28667.4	19309.1	31593.1	21432.7	22057.2	1.02914	0.876112
	PC(16:0/22:5)	136000000	104000000	175600000	230970000	219100000	228650000	238790000	240670000	234010000	195430000	188740000	178220000	202930000	201830000	225380000	228740000	197220000	242220000	2.00866e+08	2.06746e+08	1.02927	0.750802
	PG(16:1/22:6)	9938.8	7277.7	14777	19141	36288	25362	13900	28648	21314	11373	21153	15910	14708	16692	26224	23308	25559	27085	19627.4	20223.6	1.03037	0.872312
	PC(18:2/20:4)	168830	180880	220040	231910	206440	213760	314040	328650	212320	236990	242880	206420	235190	267970	224210	288010	243640	195860	230763	237908	1.03096	0.733461
	PC(22:2/18:1)	5477300	6243100	9233900	11554000	14816000	14003000	16859000	10443000	10329000	6799700	8492600	11164000	12194000	12335000	14183000	14603000	10262000	12045000	1.09954e+07	1.1342e+07	1.03153	0.822342
	PC(18:0/20:2)	27284	29465	29328	38627	39400	35087	31381	46039	37626	26914	30246	40052	34548	32968	42078	44003	31277	42593	34915.2	36075.4	1.03323	0.694684
	TAG(14:0/20:3/22:6)	1499300	1113500	901500	955040	1538400	749400	551470	1165400	1077700	1878210	1944630	1782540	426636	253692	755235	1030770	994770	813627	1.0613e+06	1097790	1.03438	0.878886
	PG(18:1/20:4)	23188	18324	31726	54879	83955	70656	35558	64569	52623	27590	60088	46695	49654	35743	63080	59585	47782	60543	48386.4	50084.4	1.03509	0.845047
	TAG(18:0/20:3/20:3)	457910	329880	198210	103960	295500	136360	92267	302650	185740	429948	465426	325215	92304	53180.1	107154	357651	296433	49008.6	233609	241813	1.03512	0.906442
	PC(20:5/12:0)	32494	22002	36539	112170	101090	158940	86845	95339	101260	61803	100610	75707	81585	86551	66967	108520	97132	95368	82964.3	86027	1.03692	0.848355
	TAG(16:0/18:3/22:3)	687320	488140	360230	361440	478660	416220	197820	490680	471960	778509	868896	617013	219663	134649	320877	517509	332730	311031	439163	455653	1.03755	0.865226
	TAG(16:0/16:1/22:3)	8509300	6807800	5536600	4881800	6381000	4071900	2857800	6026300	5994800	10962000	10311300	7382250	2759850	2048580	4613760	5613120	5004180	4347270	5.67414e+06	5893590	1.03867	0.853255
	PG(22:6/18:1)	20464	11251	22808	49419	104260	76886	57003	64599	45305	29676	63239	40444	44443	39383	72953	72022	47333	60520	50221.7	52223.7	1.03986	0.859925
	PC(18:0/20:4)	707160	568150	974200	1114200	1047200	1233700	1122300	1543300	752560	980140	1039100	865420	1118400	1047800	1160600	1120500	823940	1277700	1.00697e+06	1.04818e+06	1.04092	0.713892
	PC(18:1/18:1)	2897500	1949500	2751200	3342700	4694100	4294500	3782500	4987700	4736700	2963600	2512900	3160300	3743200	3610200	4659500	5483600	3283300	5486400	3.71516e+06	3.87811e+06	1.04386	0.750375
	PG(18:2/18:1)	56928	50442	73513	182900	245090	148350	154560	161630	162630	87000	142360	131210	157180	105250	221370	190490	98284	160110	137338	143695	1.04629	0.810603
	PG(18:2/16:1)	13969	16132	13218	38827	48814	35415	28993	49578	37271	12238	32762	39543	29561	23849	42114	46498	21409	47468	31357.4	32826.9	1.04686	0.816413
	PE(20:3/20:4)	19133	16377	24874	38238	23438	26308	38681	45415	17356	10511.1	25286.8	33596.7	26116.8	40479.9	33197.5	27662.2	45152	19632.8	27757.8	29070.7	1.0473	0.794379
	PC(16:1/20:1)	30052	18191	39229	73595	102400	81217	58888	78441	69233	36183	35853	47942	61657	73057	94773	83061	53669	91295	61249.6	64165.6	1.04761	0.807673
	PC(18:3/18:1)	4568400	4203800	6159300	8211800	8104200	8142200	8841000	7798400	8141600	6560400	6668900	6860400	8180500	6934700	8947000	8688100	6304000	8174000	7.13008e+06	7.47978e+06	1.04905	0.605744
	PC(20:4/20:4)	24009	20640	23222	28217	31870	40429	26390	33400	34749	23943	41958	26275	34240	18158	31307	30543	34589	35348	29214	30706.8	1.0511	0.64449
	TAG(18:1/18:3/20:2)	5304600	3973000	3756700	3372100	4561300	3191900	1876700	4176600	4011000	7134930	7163370	4956480	1728180	1146150	3354660	3735630	3678570	3133170	3.80266e+06	4003460	1.05281	0.797633
	PC(18:2/18:2)	156500	127340	187290	236240	159160	206530	335520	274450	174990	170320	268130	229790	300100	151960	214570	226600	225680	173710	206447	217873	1.05535	0.678243
	PC(22:0/22:2)	603580	893270	959350	1160000	1153300	1310800	1307700	923650	1018100	759930	908490	774100	1110300	1214400	2189500	1001600	1166500	743090	1.03664e+06	1.09643e+06	1.05768	0.724768
	TAG(14:0/22:1/22:4)	1688300	1556300	901920	538060	1415200	873170	416440	1468800	884410	1556550	2138580	1841310	388062	336933	1013670	1274760	1185660	578808	1.08251e+06	1146037	1.05868	0.811283
	TAG(14:0/16:0/20:4)	4284800	2873900	2273500	1756600	3083500	2252900	1115900	3558200	2999700	5178690	4909950	3526650	950310	949140	2460600	2921130	3040380	1723140	2.68878e+06	2851110	1.06037	0.790916
	PC(18:1/18:4)	14560	7971.3	28685	66911	86205	66576	58054	57464	85483	23273	40929	53703	68065	49784	102550	60316	36577	65693	52434.4	55654.4	1.06141	0.796134
	PC(22:0/22:6)	639620	650740	1336600	2368500	1520400	1809800	1947400	1275900	1713500	1165200	1240300	1211200	1806100	1771700	2546500	1651600	1475600	1235900	1.47361e+06	1.56712e+06	1.06346	0.70395
	PE(22:2/16:0)	37567	28239	15504	29425	30407	20685	22347	24420	30741	14932.5	24833.6	33424.1	28260.7	32790	35158	29323.1	27678	28681.5	26592.8	28342.4	1.06579	0.562237
	PC(20:5/18:0)	20244	21400	30112	27107	26584	27165	19010	37752	24263	14782	33520	17468	24064	24797	29512	39374	30738	35096	25959.7	27705.7	1.06726	0.606408
	DAG(16:0/20:4/0:0)	921540	851230	646270	413890	654140	464290	420730	566250	493130	872160	934920	1078100	435410	313100	534020	627010	603210	403050	603497	644553	1.06803	0.70542
	PC(16:0/20:4)	896090	1034900	1450500	1849100	1412400	1585300	1902400	1714700	1811500	1753600	1496800	1454900	1949600	1651900	1638100	1578700	1308700	1763300	1.51743e+06	1.62173e+06	1.06874	0.450988
	PC(20:1/18:2)	71632	59834	69930	116410	111680	88172	109300	125360	87210	75456	82822	64190	109720	88927	153370	117820	85321	120090	93280.9	99746.2	1.06931	0.60037
	TAG(14:0/20:1/20:3)	9480700	7117600	7284400	6514600	8312100	5715400	3935600	8539100	7954900	13988700	13419900	8671680	3495420	2854530	6596010	6850800	8273160	5304240	7.20604e+06	7717160	1.07093	0.722993
	DAG(18:0/18:2/0:0)	3190900	2749100	2666900	2390500	3075700	2607900	1768800	2943400	2095300	3315200	3163000	4032900	1954300	1309100	2708000	3134200	3009800	2548800	2.60983e+06	2.79726e+06	1.07181	0.550261
	TAG(16:0/16:0/22:6)	12696000	10662000	4851300	4103100	7938200	4931800	2687000	10188000	5857500	12627000	14274000	12285000	2418030	2031480	6767280	7704450	6978960	3510720	7.10166e+06	7621880	1.07325	0.788338
	LPE(0:0/18:2)	13364000	7348000	24511000	16198000	15464000	9871500	16132000	20552000	22502000	1870100	14625000	21537000	14031000	20878000	26817000	15586000	22051000	19277000	1.62158e+07	1.7408e+07	1.07352	0.699231
	TAG(14:0/20:3/22:2)	4529600	2983800	3975600	3574300	4787200	3402400	1757400	3928300	3808700	7840710	6560370	4603230	1971090	1278450	2494440	3137040	4209300	3066300	3.63859e+06	3906770	1.0737	0.734305
	PS(18:2/18:1)	7871.5	6299	5941.7	10054	2098.1	4743	5380.1	8508.3	6880.2	4755.3	4761.4	7923.4	14511	4358.8	8504	6060	8502.2	2680.4	6419.54	6895.17	1.07409	0.738334
	TAG(16:0/16:1/22:4)	8376500	5818700	4950100	3662000	5637900	4065700	2255100	6558400	5094400	10428300	10225800	7602930	2117070	1721970	4146390	4864230	5397570	3359790	5.15764e+06	5540450	1.07422	0.759154
	PC(20:4/14:1)	17403	21578	27833	62258	80735	64861	49276	62232	45714	24086	40161	49225	42897	44771	78400	66589	41943	75929	47987.8	51555.7	1.07435	0.711229
	LPC(20:0/0:0)	1047100	847910	1462900	933390	1147500	1153000	1110000	1616200	1054100	809410	1815100	1386100	858220	1369600	1541200	708920	1667200	1004200	1.15246e+06	1.23999e+06	1.07596	0.585997
	TAG(14:0/20:1/22:5)	4615900	3452600	1757900	1447900	2797400	1795100	1104300	3500600	1946300	4780170	4905540	3397050	958500	795258	2417310	2858940	2794680	1248660	2.49089e+06	2684012	1.07753	0.766525
	TAG(14:0/20:2/22:5)	2860800	2324800	1220900	1010200	1821400	1192900	725990	2043600	1407100	3220830	3488220	2255760	642933	454482	1332810	1910160	1596240	910890	1.62308e+06	1756925	1.08247	0.757606
	TAG(18:0/18:0/22:0)	75194	84503	74486	69692	115920	116510	11351	89639	86387	132363	241794	108828	13747.5	18495	45164.7	79532.1	69849.9	73862.1	80409.1	87070.7	1.08285	0.796513
	DAG(16:1/20:0/0:0)	6419.3	41897	53130	42313	35920	64253	48201	38733	58012	41616	40545	92216	36889	41459	45748	35354	34436	52998	43208.7	46806.8	1.08327	0.665126
	TAG(16:0/16:0/22:5)	2584400	2229100	1207200	906410	1709300	918770	619020	1977400	1235300	2427120	3279690	2281590	591507	416781	1245960	1826370	1585890	879147	1.48743e+06	1614895	1.08569	0.744995
	PC(18:1/18:2)	1717400	1227200	1806800	2719000	2561600	2528300	2566200	2973900	2500000	2080500	2187500	2077800	2856500	2179000	2775500	3603700	2189000	2479200	2.28893e+06	2.49208e+06	1.08875	0.436571
	PC(16:0/16:0)	1695600	1801300	2121000	3211500	2765800	2747100	2908000	2641500	3060100	2322400	2725500	2816300	3259600	2380500	2913600	2933800	2734800	3062100	2.55021e+06	2.79429e+06	1.09571	0.258075
	DAG(16:0/22:4/0:0)	426650	375970	282510	211320	398950	301090	228430	361720	259410	367300	358860	571480	289550	153920	381090	410980	322340	275550	316228	347897	1.10015	0.4984
	TAG(14:0/20:2/20:4)	27303000	17189000	12431000	9653100	19637000	10880000	6257800	16208000	15202000	32075100	35281800	24129900	4586850	3465450	10162800	16046100	13487400	9711000	1.49734e+07	16549600	1.10526	0.722445
	PS(18:1/14:0)	197540	154030	95464	332030	692460	258650	274460	215300	777000	153960	267290	309620	411050	400280	569620	379750	350720	474970	332993	368584	1.10688	0.694622
	PC(18:2/22:6)	45600000	40842000	56273000	52487000	41391000	51084000	66964000	61816000	50697000	49909000	79011000	58830000	55514000	55760000	48875000	50389000	73850000	45384000	51906000	5.75024e+07	1.10782	0.26464
	PC(18:1/20:4)	351370	282090	404020	513700	569310	619840	571170	723310	533220	510210	460660	451400	495020	551800	727220	639120	562470	677650	507559	563950	1.1111	0.333285
	TAG(18:2/18:3/20:2)	2463500	1731100	1608900	1300100	1810600	1131000	627000	1851200	1547400	3305610	3377340	2331270	687510	512847	942210	1661400	1479960	1358460	1.56342e+06	1739623	1.1127	0.659178
	TAG(12:0/22:1/22:3)	579200	396690	343050	358440	610050	458820	306620	602730	527060	944640	888039	546975	248850	212436	519102	567189	494532	286461	464740	523136	1.12565	0.548934
	PC(14:0/22:6)	11659	12267	15384	28943	35690	19544	20048	37527	31926	23394	21418	32372	39800	19665	15312	28393	25668	34454	23665.3	26719.6	1.12906	0.481211
	PC(18:2/20:2)	38402	37823	63381	89701	74491	55389	89201	60089	76055	60442	67039	88765	77197	54707	91087	100840	58487	64461	64948	73669.4	1.13428	0.317729
	TAG(18:0/20:2/20:3)	628530	560870	341900	181600	585000	280480	140120	492420	314980	754713	844866	683937	132444	111654	354969	504405	442809	172863	391767	444740	1.13522	0.635973
	TAG(18:2/20:4/22:0)	138020	105470	74701	29671	103740	48097	22450	123670	57882	132876	193221	127530	31080.6	32766.3	62765.1	133209	62065.8	28065.6	78189	89286.6	1.14193	0.650929
	PC(16:0/20:1)	199040	200690	234090	320440	273550	290730	297270	263720	274440	204530	208470	275230	279720	292060	433600	360890	280550	354850	261552	298878	1.14271	0.206223
	DAG(16:0/20:0/0:0)	108130	67144	40413	53910	58026	47921	37778	47975	51174	73250	63746	47540	64953	47794	82374	91203	60249	54762	56941.2	65096.8	1.14323	0.358444
	PC(18:2/20:3)	18903	14739	24997	31547	33188	15425	43379	37673	36387	38336	36283	26915	25409	16021	30850	48997	40294	31888	28470.9	32777	1.15125	0.374615
	DAG(18:2/22:4/0:0)	313480	238820	150740	111640	161960	156400	119210	212690	122140	259340	310390	406920	133980	47897	188500	227820	138250	117460	176342	203395	1.15341	0.538133
	PS(20:3/18:0)	2441500	2134400	2305000	3484300	3672400	1804300	3208500	3530700	7104400	1987600	3323700	2644400	6085900	3958700	7236100	2137200	3185000	3729600	3.29839e+06	3809800	1.15505	0.527247
	PC(18:2/18:3)	3094.6	8079.1	10628	21876	10006	19961	15828	20423	19372	12106	24264	15039	17508	14509	14032	26062	16275	9674.3	14363.1	16607.7	1.15628	0.44133
	TAG(14:0/20:1/20:4)	51222000	33238000	20253000	15668000	28938000	17628000	9826000	34119000	20724000	58326300	61475400	41071500	9036900	6427800	21897000	27648000	28645200	13812300	2.57351e+07	29815600	1.15856	0.613097
	TAG(14:0/20:2/22:6)	11144000	9173900	5209600	4234700	7779900	4892700	2954600	10366000	5279700	13020300	15513300	13729500	2700900	1714590	6015330	6766290	7725870	3716280	6.78168e+06	7878040	1.16167	0.581791
	PC(16:0/20:2)	110420	122900	188560	230560	154340	159620	192560	157570	157120	152790	144000	169770	194530	193180	264790	235180	139100	223520	163739	190762	1.16504	0.173382
	TAG(18:1/20:4/22:0)	360640	295200	216450	59815	311060	93448	68003	299880	146580	406539	586197	341028	56034.9	34001.1	156132	272106	218853	88551	205675	239938	1.16659	0.640914
	PG(16:0/20:2)	16408	9415.2	18873	34252	11651	31570	30316	32427	32721	24788	28145	20529	40174	32126	34960	31809	23692	19166	24181.5	28376.6	1.17348	0.31705
	DAG(18:1/22:4/0:0)	279150	213230	163780	139590	271870	180480	150400	250280	157310	247930	272710	383830	141030	102950	284250	260090	251510	181980	200677	236253	1.17728	0.301342
	DAG(14:0/20:0/0:0)	15073	25211	19840	21857	25201	32353	26332	33745	ND	19507	34984	23355	27653	23076	40461	38228	37086	22809	24951.5	29684.3	1.18968	0.196309
	PC(18:1/14:1)	263810	186610	260870	916380	1789700	895480	645740	897950	983950	359890	692120	782740	797420	627830	1521800	1287500	795370	1296400	760054	906786	1.19305	0.492873
	PA(18:1/20:0)	427550	320270	197860	311580	363330	312640	292340	441220	360030	281620	363930	507750	353340	406010	418720	427820	494010	361680	336313	401653	1.19428	0.0733545
	PC(20:2/22:6)	2565200	3152000	4112100	6174000	4550400	5987600	6480000	4830700	5294600	5154200	5587600	4891000	6799200	5917000	7838700	5545800	5169100	4734900	4.79407e+06	5737500	1.19679	0.111823
	TAG(16:0/20:4/22:1)	1165300	824030	606120	242070	862020	308410	220070	945930	449200	1186380	1461960	1175670	212769	184104	577539	879768	802890	282006	624794	751454	1.20272	0.521486
	PC(20:1/22:6)	3597300	3219200	5395900	8678800	7438700	6577400	7967500	6408200	6478900	6068500	6715000	6750500	8392000	6926900	10792000	8151100	6025700	7375500	6.19577e+06	7.46636e+06	1.20507	0.128209
	DAG(16:0/20:3/0:0)	766040	539400	518830	301650	508900	294270	396460	577070	353050	788780	714820	991660	394760	230620	468850	496990	696160	347660	472852	570033	1.20552	0.325017
	TAG(14:0/20:4/20:4)	770320	647600	490840	288490	804830	265260	158950	505930	517680	1243620	1182150	1019070	122139	69448.5	314730	606591	474561	335925	494433	596470	1.20637	0.549925
	TAG(14:0/20:5/22:3)	1262100	1117000	781450	548940	995280	558800	406160	949810	810710	1769490	2216430	1673280	303390	214371	654831	931050	827928	525672	825583	1012938	1.22694	0.471658
	TAG(18:2/18:3/20:3)	1037000	685730	515550	341140	622460	339360	206970	643780	364310	1304820	1315980	1045530	193446	111807	488673	577521	537561	278811	528478	650461	1.23082	0.496771
	DAG(18:1/20:4/0:0)	742600	576300	374660	306130	520300	284720	327510	571780	392100	802740	777120	1002800	306230	218510	515490	517590	545710	358620	455122	560534	1.23161	0.307758
	TAG(14:0/18:0/20:4)	26837000	20260000	10118000	5787800	17352000	7974100	5048900	20455000	10031000	28797300	39804300	24192000	4899600	3598920	11817900	17670600	15303600	6949710	1.37626e+07	17003770	1.2355	0.506672
	TAG(16:0/18:1/22:6)	20650000	15176000	6274300	5551500	11161000	6247600	4605000	17292000	8017800	24204600	28219500	18904500	3705570	2648160	10671300	12320100	13515300	4499640	10552800	13187630	1.24968	0.475589
	DAG(14:1/16:0/0:0)	30713	178350	100080	68394	80919	116320	138760	93224	96639	138840	171640	170330	134310	102110	118230	99352	98344	99624	100378	125864	1.25391	0.157
	PC(22:4/18:1)	6409.2	8257.5	16500	18691	12437	27728	16512	12308	17730	17234	7308	18724	30055	30892	20466	11165	16469	19012	15174.7	19036.1	1.25446	0.261935
	PG(18:3/18:2)	2148.1	3151.3	4447.1	8622.9	6376.6	7099.3	5576.1	4406.6	5560.8	7012.1	8640	6658.2	8033	2706.3	9451.3	7096.1	4601.6	5287.6	5265.42	6609.58	1.25528	0.183443
	DAG(18:1/20:3/0:0)	860950	555230	433780	340990	556050	279080	372910	477180	406710	964780	810550	855030	320610	288850	535240	462600	783060	374680	475876	599489	1.25976	0.24634
	PC(22:4/16:0)	50700	37887	102950	148350	95856	100560	79187	66372	76452	82154	72548	101310	143640	110690	123030	130940	55354	136240	84257.1	106212	1.26057	0.161193
	TAG(18:1/18:3/22:5)	1351800	1157200	568080	231580	685870	506260	231740	932490	387260	1650420	1849590	1401480	225891	86622.3	556002	960750	646794	268767	672476	849591	1.26338	0.496608
	PI(20:3/18:0)	34390	51904	28809	18611	34591	14292	17234	32317	45060	18790	37322	33584	53631	38718	84561	17713	41408	25636	30800.9	39040.3	1.26751	0.320762
	PA(16:0/18:0)	333610	298280	166060	266740	305350	152850	289900	236460	259460	227970	347160	347090	316630	373720	361610	342650	331680	278250	256523	325196	1.2677	0.0165036
	PA(20:1/18:0)	19325	18400	8340.9	24712	42028	17257	26066	31158	26814	15092	24061	36328	21986	31922	39485	31179	36953	34435	23789	30160.1	1.26782	0.146837
	PA	1707672	1429704	787676	1673854	1723492	1363049	1698913	1464210	1594572	1416348	1732082	2068877	1592926	2.04114e+06	2162143	2413589	1967230	1662885	1.49368e+06	1.89525e+06	1.26884	0.0133674
	PS(18:0/20:4)	2899200	3446000	4165800	6734800	5939900	5275800	4966300	5120900	13654000	3664200	4869000	6000700	10695000	9050900	13993000	4553500	5711200	8710200	5800300	7.47197e+06	1.2882	0.296334
	PC(18:2/20:5)	6660.5	2389.9	6711.9	7014.3	6665.6	7839.5	12260	12143	9089.5	7292.5	12744	6663.6	10468	12820	7266	8523	19489	6045.9	7863.8	10145.8	1.29019	0.213471
	TAG(14:0/20:4/22:2)	27340000	17567000	9813100	6578800	13420000	8927500	4264000	16921000	9243600	27922500	39080700	23918400	4316580	3101040	11317500	15596100	15933600	6406200	12675000	16399180	1.29382	0.434318
	TAG(14:0/22:4/22:4)	839630	565590	151370	51975	372190	159140	72302	565220	160710	744318	1030140	703773	87422.4	52834.5	289872	530685	308340	54702	326459	422454	1.29405	0.526695
	DAG(18:2/20:3/0:0)	285850	222170	218020	89568	206070	153670	96416	195170	115070	318470	362840	534990	106540	62235	243020	176510	162900	91482	175778	228776	1.30151	0.355988
	TAG(16:0/20:4/22:2)	1165400	768550	366530	187070	451490	273340	130810	646450	288330	1092240	1511190	775683	188883	145989	316629	573426	767385	200025	475330	619050	1.30236	0.462626
	PG(22:6/16:0)	5990.1	1770.6	8882.8	7355.7	20549	16542	5021.2	11818	5043.1	6432.4	12443	10483	12046	11473	11378	15760	17059	11051	9219.17	12013.9	1.30315	0.234282
	TAG(14:0/20:3/22:1)	4210200	2455500	2421900	1661500	3512600	1616000	1446700	3103000	2054300	6378930	5515380	4738050	1105110	910350	2847690	2707560	3608730	1578150	2.49797e+06	3265550	1.30728	0.304564
	LPC(22:6/0:0)	94744000	38752000	156970000	53513000	30732000	48484000	93402000	121510000	70555000	11100000	125840000	155330000	37464000	142640000	104720000	47640000	241680000	61895000	7.87402e+07	1.03145e+08	1.30995	0.392414
	PS	1.49304e+07	17078902	1.69031e+07	26994700	2.76793e+07	17945393	2.46551e+07	2.10338e+07	5.11988e+07	1.69678e+07	2.23402e+07	2.35735e+07	49796674	3.79403e+07	60988905	19680604	2.60152e+07	2.92925e+07	2.42688e+07	3.1844e+07	1.31213	0.239295
	TAG(18:1/18:3/22:4)	602890	436170	172590	155630	244200	156620	113210	461250	151770	762210	826443	462150	68451.3	86035.5	248868	278397	383814	160560	277148	364103	1.31375	0.437427
	TAG(14:0/22:3/22:6)	7988300	6552000	3059000	2188100	4679500	2676600	1585700	6389900	3060000	10082700	13988700	9016200	1536570	744921	3421530	4848120	4847850	1774170	4.24212e+06	5584529	1.31645	0.4362
	TAG(14:0/20:4/22:6)	247970	228910	151070	64205	201150	54103	72364	239240	148340	407952	395172	366552	54236.7	32234.4	134883	210636	186786	68236.2	156372	206299	1.31928	0.388744
	DAG(16:1/20:4/0:0)	204470	205170	142970	120310	216940	99358	111190	187290	207400	318650	291040	318460	129800	93792	215520	155340	273610	197450	166122	221518	1.33347	0.103117
	PS(18:0/18:2)	6259200	7896600	6931500	11372000	12111000	6836700	10264000	8031500	19639000	7032800	9288900	9807500	21366000	16669000	26170000	7942600	11086000	9862100	9.92683e+06	1.32472e+07	1.33449	0.223961
	LPC(20:4/0:0)	252380000	184320000	413910000	336570000	211010000	260050000	464330000	452120000	340370000	43093000	623270000	626010000	206620000	557810000	563820000	280260000	685450000	321990000	3.23896e+08	4.34258e+08	1.34074	0.201797
	DAG(18:2/20:4/0:0)	1292300	764600	477030	315260	612780	263460	197190	664960	429470	1221900	1359200	1724000	305820	132800	358940	753760	659070	256880	557450	752486	1.34987	0.384134
	PS(16:0/20:4)	299370	325210	483770	710030	749390	628500	652390	436570	1158700	433100	567720	733750	1207000	920060	1473600	692800	499400	871280	604881	822079	1.35908	0.149981
	PA(16:0/20:0)	101640	84194	39241	97932	97214	52392	70087	68065	91995	62149	85197	121940	119820	121240	143550	107910	94514	100050	78084.4	106263	1.36088	0.0195517
	TAG(14:0/22:2/22:6)	11543000	9527100	3263700	2556700	6485700	3575300	2128600	7416300	4050600	14499000	17539200	12082500	1944000	1275660	5421600	7557660	7054110	1810620	5.61633e+06	7687150	1.36871	0.371404
	TAG(14:0/20:4/22:0)	2131500	1787300	642360	347660	1281900	397350	349070	1665800	672850	2889450	2700720	1895940	376173	340848	979200	1461870	1723320	389529	1.03064e+06	1417450	1.37531	0.347354
	LPC(22:1/0:0)	1011100	760020	1468200	1265800	1309200	1223600	1627900	1491600	1365300	530340	2072900	2205600	990200	1937900	2128400	1067100	3691200	1268500	1.2803e+06	1.76579e+06	1.3792	0.153913
	PA(16:0/20:1)	791360	681770	357590	819660	812340	540850	860320	641530	772740	739080	887250	973710	751590	1098400	1151700	1342000	989750	769850	697573	967037	1.38629	0.00707357
	TAG(18:2/18:3/22:4)	362470	270340	156510	121350	234910	175460	47532	275720	113200	494010	561753	447021	103131	41481.9	145422	248931	279909	115452	195277	270790	1.3867	0.304116
	PS(18:2/16:0)	613890	552420	459440	1038600	1326600	781450	970350	650310	2026200	546720	929130	1260400	1749500	1350800	2501400	1134500	1132300	1093600	935473	1.29982e+06	1.38947	0.159434
	TAG(14:0/20:4/22:1)	23879000	17400000	8455800	3727500	12693000	4560600	3986700	18469000	6032100	31946400	33946200	21240900	3578940	3183840	9211500	14587200	16129800	4120650	1.10226e+07	15327270	1.39053	0.366965
	TAG(16:0/18:3/22:5)	298110	192050	112000	77210	226690	111580	35023	190060	161690	549801	451818	324846	59509.8	44490.6	129402	211671	141651	56383.2	156046	218841	1.40242	0.362901
	TAG(18:0/18:2/22:5)	886380	600630	293950	119400	413510	160350	123390	660960	204520	1116270	1270170	765729	99351	81903.6	383706	526842	529317	102762	384788	541783	1.40801	0.376135
	TAG(18:0/18:1/22:6)	9984400	7142700	3272500	1675900	5321300	2232300	1651100	6934900	2722700	12062700	14429700	9766800	1494990	976590	5054400	5919300	6282900	1704600	4.54864e+06	6410220	1.40926	0.337294
	TAG(14:0/20:4/22:3)	21311000	12976000	7510000	4669400	9558900	5046600	3254700	12851000	6132900	31319100	31177800	16637400	3278430	1811340	6609690	11680200	10560600	4621410	9.25672e+06	13077330	1.41274	0.37783
	TAG(14:0/20:5/22:4)	835250	566450	439240	290710	514030	248920	166230	527700	420860	1468350	1375920	1019430	167607	72881.1	306099	496494	494262	268938	445488	629998	1.41418	0.339234
	TAG(18:0/20:4/20:4)	983160	767140	229420	119360	607690	221490	111940	694140	213800	1372410	1318950	1028430	117126	50635.8	392922	614394	547497	151938	438682	621589	1.41695	0.377452
	PS(18:0/22:6)	2178500	2537100	2427300	3276100	3151700	2329600	4270400	2995200	6794000	3122900	3061700	2780400	8238200	5554800	8986600	2799500	4007200	4523500	3.32888e+06	4.78609e+06	1.43775	0.133948
	TAG(14:0/20:4/22:4)	20063000	13179000	5980800	2222500	12837000	4566600	1886900	12762000	4109600	29120400	30185100	20810700	2347650	749097	6472890	10750500	9306900	2129400	8.62304e+06	12430293	1.44152	0.396181
	LPE(0:0/24:1)	143400	195210	210980	178640	222430	139990	212090	223370	291900	57864	453880	389440	148240	311120	484310	179700	375700	239050	202001	293256	1.45175	0.0930499
	TAG(14:0/20:0/20:4)	33983000	22713000	9801100	4051500	15948000	5187800	3596200	23614000	8065200	43403400	49293000	30507300	4054500	3258450	13135500	17951400	19806300	4274640	1.41066e+07	20631610	1.46255	0.34626
	PI(18:0/20:4)	273890	283590	329270	506900	473760	362830	443040	486740	339620	228830	456090	375590	758120	646830	1395100	329730	553380	403480	388849	571906	1.47077	0.147167
	PI	453890	455873	526325	693686	680090	504995	683125	716921	557860	353348	700028	577678	1112971	981381	2111232	538999	815183	589948	585863	864530	1.47565	0.136629
	PI(20:4/16:0)	58825	43069	76361	80923	88298	64797	86585	84343	81220	55892	92037	65669	116200	116470	258210	88529	104650	86602	73824.6	109362	1.48138	0.101621
	TAG(16:1/20:4/20:5)	262760	171670	112750	32205	166960	87946	24929	195170	81807	393444	387117	316287	45571.5	18576	144333	176940	164844	39840.3	126244	187439	1.48474	0.286377
	TAG(18:0/20:3/22:6)	1087700	811130	333440	150180	454630	182910	180060	776880	180690	1444140	1326510	1107720	162369	119547	493101	725229	679626	126990	461958	687248	1.48769	0.291572
	TAG(16:0/20:4/22:5)	7368900	5093900	2246700	889020	4025800	1807500	940210	4902300	1775600	10200600	12748500	7999650	805779	319419	2615850	4120560	3652380	973350	3227770	4826232	1.49522	0.351393
	TAG(18:0/18:3/20:1)	1979500	1419700	902820	362500	1909200	278950	147250	1516200	647660	3699180	2742930	2820150	274338	187902	835857	1202310	1525230	477081	1.0182e+06	1529442	1.50211	0.307399
	PI(18:2/18:0)	50770	42526	43467	39967	33669	27539	78955	61649	50534	22854	59448	58539	107590	87975	173000	54177	56966	30244	47675.1	72310.3	1.51673	0.145481
	LPC(18:0/0:0)	4765900	5135100	5751900	5321600	5036200	6187200	6436500	7855400	5525000	3455400	16477000	11311000	4543500	9665200	10892000	4722700	12715000	5766500	5.77942e+06	8838700	1.52934	0.0606082
	TAG(18:2/18:3/22:5)	303220	204850	105720	108160	180970	102230	58261	237780	99420	492534	542106	453411	59366.7	16671.6	101367	277488	135972	72994.5	155623	239101	1.53641	0.275908
	TAG(18:0/20:4/22:6)	2720300	1954700	430080	170790	810340	345070	234190	1404600	305420	3192390	3784140	1861560	243018	105147	844146	1501650	1301760	203202	930610	1448557	1.55657	0.345039
	PI(16:0/16:0)	17443	19551	16189	25869	26867	17424	26885	21813	20119	9226.9	22692	15464	41180	39821	96141	22427	33121	24583	21351.1	33850.7	1.58543	0.168188
	LPC	583522308	487112221	963039625	888424367	620875691	578848717	1277204623	995799365	825280088	1.3932e+08	1853952998	1938529600	495598612	1681667454	1679639297	752071797	2214512040	773011738	8.02234e+08	1.28092e+09	1.59669	0.0862324
	TAG(16:1/20:4/20:4)	1924100	1446600	849360	407360	1419900	525250	350590	1356900	864720	3628440	4128750	2472210	333009	164520	1025010	1362330	1173600	597276	1.01609e+06	1653905	1.62772	0.230838
	PI(18:1/20:4)	18572	15233	32229	21416	22905	18113	30426	30059	21307	17755	32439	28832	36250	51567	104220	26423	25658	19403	23362.2	38060.8	1.62916	0.12772
	LPC(20:1/0:0)	1344400	2096600	2338000	3303600	3517900	2995300	3189200	3175400	3494800	1325100	8660100	6785500	2440200	5081400	6509500	2748000	5073600	3410600	2.82836e+06	4.67044e+06	1.65129	0.0419
	LPE(0:0/24:0)	237060	376420	202150	110510	123530	101510	158660	131540	156810	58872	570460	475130	117000	496810	430300	74458	378490	111190	177577	301412	1.69736	0.117617
	LPE(0:0/22:0)	12067	18648	11707	9215.9	7599.7	6748.1	10888	3825.5	4835	1429.1	27085	23460	5205.5	24773	29458	2387	24834	6586.2	9503.8	16135.3	1.69777	0.135265
	TAG(14:0/20:3/22:5)	379400	222750	110870	64566	140520	41878	40429	219610	77421	527706	650637	450549	36746.1	7866.63	107991	192888	190521	41785.2	144160	245188	1.7008	0.265691
	TAG(16:0/20:4/22:6)	3710300	2250900	1125900	404310	1871400	829060	381240	2360800	783760	5290740	6978240	5861880	406395	123201	979560	2191590	1443870	466794	1.52419e+06	2638030	1.73078	0.263605
	TAG(16:0/20:5/22:5)	434930	242320	164590	46227	165180	68057	56663	213910	104600	552780	744219	539892	26052.3	21985.2	167463	228123	272169	37872	166275	287840	1.7311	0.229649
	LPC(22:4/0:0)	8619400	4886000	18096000	14007000	6047400	7026600	16928000	8621200	12061000	1779600	18743000	32777000	6390700	27533000	23339000	8905900	42305000	11647000	1.06992e+07	1.92689e+07	1.80097	0.0895991
	LPC(18:1/0:0)	198560000	221780000	330680000	429450000	331760000	225920000	631200000	358160000	355790000	67439000	902310000	963240000	213890000	827980000	845830000	370890000	1027500000	334220000	3.42589e+08	6.17033e+08	1.80109	0.0504601
	LPC(22:2/0:0)	356640	280590	651360	704890	572520	464370	1028400	515880	664920	171140	1119100	1516100	448190	1404400	1463800	595100	2483000	622930	582174	1.09153e+06	1.87492	0.0576666
	LPE(0:0/20:1)	230240	470430	537990	550970	502600	323550	585690	429610	694180	81656	1239500	1279200	375710	1202500	2008000	451060	1109900	584570	480584	925788	1.92638	0.044991
	LPE(0:0/20:0)	74266	170490	88380	117750	104900	57282	132780	80936	115980	39634	388750	320220	90044	305770	418050	59744	291260	89809	104752	222587	2.1249	0.0363489
	LPC(14:0/0:0)	478390	409700	750580	1007600	1028900	657200	1323400	1035700	1303100	138580	2963900	3346400	627330	2211200	2260800	941580	4600400	1099000	888286	2.02102e+06	2.27519	0.0366986
	LPC(16:0/0:0)	6655800	11779000	9430900	14549000	11681000	9862100	13850000	11848000	12031000	5279700	56502000	41489000	9364900	28241000	39293000	11267000	32648000	10883000	1.12985e+07	2.61075e+07	2.3107	0.025265
	LPC(20:5/0:0)	5168700	5067700	9298500	8045200	5184100	5683200	11678000	13486000	8519100	849720	36122000	30687000	3985400	25993000	26515000	7075900	58246000	7951600	8014500	21936180	2.73706	0.0431391
	LPC(18:2/0:0)	1581400	2167200	3084400	4817700	2094100	1558900	8048900	2679900	2464200	301250	13278000	15110000	1870400	11483000	11572000	3486900	22655000	2163100	3166300	9.10218e+06	2.87471	0.0374902
	LPE(0:0/18:0)	9516700	28973000	12935000	24178000	17113000	10746000	26643000	13183000	20346000	6114200	99468000	91540000	16789000	79372000	98705000	15728000	66121000	16063000	1.81815e+07	5.44334e+07	2.99388	0.0167202
	LPC(14:1/0:0)	114350	141980	170940	259510	253420	205360	430060	322660	271440	14116	1284900	1345200	102660	855120	657700	220320	1811500	262680	241080	728244	3.02076	0.0379051
	LPC(20:3/0:0)	197440	200090	322830	366220	195500	154650	572510	312090	220250	38341	1084400	1370100	141640	1075000	935650	293010	2739700	227760	282398	878400	3.11051	0.0544837
	LPC(18:4/0:0)	35660	48260	53758	115120	36018	37854	146040	57995	53001	4240.7	300360	274500	31806	242180	303040	67488	553710	42778	64856.2	202234	3.11818	0.0406913
	LPE(0:0/18:1)	3976500	11599000	5699300	8820800	6577900	3561900	11115000	6875900	7732500	1614500	35653000	36122000	5473200	33366000	51031000	6864600	28948000	8002500	7.32876e+06	2.30083e+07	3.13946	0.0184895
	LPC(16:1/0:0)	1484800	2023400	2202700	4492100	3466300	2031100	6589200	3061200	3353000	427530	15309000	15450000	1617300	12329000	12276000	3673200	27511000	3168400	3.18931e+06	1.01957e+07	3.19684	0.0323226
	LPC(20:2/0:0)	13352	12083	24383	35740	21220	14856	51043	16475	22335	5816.6	77508	138000	14470	97244	91127	21403	213890	22254	23498.6	75745.8	3.22343	0.0401329
	LPC(18:3/0:0)	1901500	3754500	3201100	7509500	3264500	1987400	12616000	3540700	3622900	462620	23218000	25426000	2199300	20981000	23003000	5720800	37024000	3132800	4.59979e+06	15685280	3.41	0.0252353
	PE(18:2/12:0)	7208.8	8869.4	3858	4660	13189	8344.6	17211	11335	5476.4	3336.1	38425.7	63105.7	5429.36	57802.9	65854.7	9475.28	31379.8	8719.98	8905.8	31503.3	3.53739	0.0203722
	LPC(12:0/0:0)	26366	48738	48694	92787	54983	36597	140660	68565	66862	4869.3	487670	546390	29756	308860	205470	54696	587540	58886	64916.9	253793	3.90951	0.0305384
	LPE(0:0/16:0)	3021100	10750000	4287200	8330500	4531500	3307700	10261000	3761700	6218700	1358000	41300000	45011000	4997200	37916000	50011000	4467400	29284000	5441100	6.05216e+06	2.44206e+07	4.03503	0.0154731
	lipid name abbreviations																			Low	Medium	High
	DAG	Diacylglycerol
	TAG	Triacylglycerol
	PA	Phosphatidic acid
	PC	Phosphatidylcholine
	PE	Phosphatidylethanolamine
	PS	Phosphatidylserine
	PI	Phosphatidylinositol
	PG	Phosphatidylglycerol
	LPE	Lyso-PE
	LPC	Lyso-PC
	SM	Sphingomyelin
	CE	Cholesteryl ester
	P values were caculated by two-tailed unpaired Student's t-test comparing lipid species betweeen nude mice xenograft implanted with LPIN1-KO MDA-MB-231 cells reconstituted with WT-lipin1 or 3YF-lipin1 groups.
	P < 0.05 was considered as significant. The significant P values are further highlighted in pink.
