# Supplementary material for: Proto-oncogene Src links lipogenesis via lipin-1 to breast cancer malignancy
Source: Nat Commun. 2020 Nov 17;11:5842. doi: 10.1038/s41467-020-19694-w (PMC7672079; doi:10.1038/s41467-020-19694-w)
Supplement: Supplementary file 4 — Supplementary Data 2 [file 41467_2020_19694_MOESM4_ESM.xlsx]

## Sheet: Sheet1
Supplementary Data 2. Characteristics of breast cancer patients whose tumours were used for PDX construction
Patients ID	Age	Histology grade	Type	Tumour size (mm)
BC001	62	III	HER2+	13*13
BC002	46	III	TNBC	60*50
BC003	50	III	ER+ HER2-	30*30
