# Supplementary material for: Proto-oncogene Src links lipogenesis via lipin-1 to breast cancer malignancy
Source: Nat Commun. 2020 Nov 17;11:5842. doi: 10.1038/s41467-020-19694-w (PMC7672079; doi:10.1038/s41467-020-19694-w)
Supplement: Supplementary file 5 — Supplementary Data 3 [file 41467_2020_19694_MOESM5_ESM.xlsx]

## Sheet: Sheet1
Supplementary Data 3. Characteristics of breast cancer tissues from 44 patients (from Sun Yat-Sen University Cancer Center)
No.	Disease specific survival (1 = death, 0 = alive)	Tumour size (cm)	ER status	PR status	HER2 status	Clinical staging	Body weight (kg)	BMI
1	0	2.6×1.5×1.0	10%+	5%+	2+	pT1N0M0 I	56	21.6
2	0	3.5×2.5×1.8	0	0	3+	pT2N2M0 IIIA	53.1	21.4
3	0	3.5×1.8×1.5	0	0	0	pT2N0M0 IIA	52	18.4
4	0	2.3×1.7×1.5	0	0	0	pT2N0M0 IIA	61.9	25.8
5	0	2.0×1.3×0.8	>90%	>90%	2+	pT2N0M0 IIA	42	18.7
6	0	2.5×1.7×1.2	90%+	80%+	0	pT2N0M0 IIA	52	21.6
7	0	3.5×3.0×1.6	90%+	70%+	1+	pT2N1M0 IIB	49	22.5
8	0	4.0×3.5×1.5	95%+	10%+	1+	pT2N2M0 IIIA	65	28.5
9	0	3.0×2.5×2.0	70%+	0	3+	pT2N1M0 IIB	60	25
10	0	2.0×1.5×1.0	10%+	5%+	0	pT1N0M0 I	48.8	19.5
11	0	2.5×2.0×1.5	80%+	90%+	0	pT2N1M0 IIB	45.9	21.5
12	0	5.3×3.5×3.3	90%+	80%+	1+	pT3N1M0 IIIA	66	27.5
13	0	12.0×9.0×4.0	90%+	90%+	3+	pT3N0M0 IIB	55	21.2
14	0	1.8×1.5×1.5	1%+	1%+	3+	pT1N1M0 IIA	70	31.1
15	0	2.0×1.8×1.5	0	0	3+	pT2N0M0 IIA	62	23.6
16	0	6.0×4.5×2.5	80%+	20%+	0	pT4N3M0 IIIC	61.2	27.9
17	0	2.3×1.5×1.5	85%+	60%+	3+	pT2N0M0 IIA	61	23.8
18	0	3.0×2.5×2.0	95%+	95%+	0	pT2N1M0 IIB	72	27.4
19	0	2.2×1.8×1.5	0	0	3+	pT2N1M0 IIB	63.1	24.6
20	0	2.2×1.5×1.0	90%+	90%+	0	pT2N0M0 IIA	48	18.8
21	0	2.5×1.8×1.5	<1%+	<1%+	3+	pT2N0M0 IIA	48	20.5
22	0	1.5×1.0×1.0	90%+	1%+	1+	pT1N0M0 I	59	24.6
23	0	2.5×1.8×1.7	90%+	90%+	1+	pT2N1M0 IIB	72.5	29
24	0	1.5×1.0×1.0	95%+	95%+	0	pT1N1M0 IIA	65.4	22.2
25	0	3.0×2.3×1.5	0	0	0	pT2N2M0 ⅢA	66	23.4
26	0	2.5×2.2×2.0	0	0	0	pT2N0M0 IIA	60	25.6
27	0	2.5×1.5×1.0	0	0	0	pT2N0M0 IIA	52.5	21
28	0	4.5×2.8×2.3	0	0	0	pT2N3M0 ⅢC	50	22.2
29	0	3.5×3.0×2.0	0	0	0	pT2N0M0 IIA	80	31.3
30	0	2.2×1.8×1.5	0	0	0	pT2N2M0 ⅢA	46	19.7
31	0	2.2×2.0×1.8	0	0	0	pT1N0M0 Ⅰ	63	23.4
32	0	3.0×2.0×1.5	0	0	0	pT1N1M0 IIA	59	21.7
33	0	1.8×1.5×1.0	0	0	0	pT1N1M0 IIA	60	24.7
34	0	2.5×2.5×2.0	0	0	0	pT2N0M0 IIA	60	23.4
35	0	4.0×4.0×3.5	100%+	<10%+	2+	pT2N1M0 IIB	62	23.3
36	0	1.2×0.8×0.6	100%+	100%+	1+	pT1N0M0 Ⅰ	66	25.8
37	0	1.2×1.0×1.0	90%+	60%+	2+	pT1N0M0 Ⅰ	56	19.4
38	0	1.1×1.0×1.0	90%+	80%+	1+	pT1N0M0 Ⅰ	40	17.1
39	0	4.0×2.0×2.0	0	0	3+	pT2N2M0 ⅢA	55	19.5
40	0	2.0×1.5×1.0	90%+	90%+	1+	pT1N0M0 Ⅰ	57	20.7
41	0	1.5×1.0×0.8	90%+	60%+	2+	pT1N0M0 Ⅰ	67	27.9
42	0	1.8×1.5×1.0	100%+	95%+	0	pT1N1M0 IIA	45.5	18.9
43	0	1.6×1.5×1.0	70%+	20%+	0	pT1N1M0 IIA	56	21.3
44	0	3.0×2.0×1.5	20%+	0	3+	pT1N0M0 Ⅰ	53.5	19.9
