# Supplementary material for: Proto-oncogene Src links lipogenesis via lipin-1 to breast cancer malignancy
Source: Nat Commun. 2020 Nov 17;11:5842. doi: 10.1038/s41467-020-19694-w (PMC7672079; doi:10.1038/s41467-020-19694-w)
Supplement: Supplementary file 6 — Supplementary Data 4 [file 41467_2020_19694_MOESM6_ESM.xlsx]

## Sheet: Sheet1
Supplementary Data 4. Overall survival and relapse-free survival of patients for breast cancer tissue array (from Xijing Hospital)
No.	Gender	Disease specific survival (1 = death, 0 = alive)	Overall survival (months)	Disease specific survival (1 = relapse, 0 = no relapse)	Relapse-free survival (months)	Tissue type	IRS of p-Tyr795-lipin-1	ER status	PR status	HER2 status
1	Female	0	100	0	100	carcinoma	10	3+	3+	0
2	Female	0	94	0	94	carcinoma	7.67	0	0	0
3	Female	0	92	0	92	carcinoma	7	0	0	0
4	Female	0	90	0	90	carcinoma	9	3+	1+	0
5	Female	0	81	0	81	carcinoma	3	0	0	0
6	Female	0	99	0	99	carcinoma	8	0	0	0
7	Female	0	94	0	94	carcinoma	4	1+	0	0
8	Female	0	93	0	93	carcinoma	7.33	3+	2+	2+
9	Female	1	48	1	32	carcinoma	10	3+	2+	2+
10	Female	0	80	0	80	carcinoma	9	3+	2+	3+
11	Female	0	96	0	96	carcinoma	8	3+	1+	2+
12	Female	0	93	0	93	carcinoma	7.67	0	0	0
13	Female	0	92	0	92	carcinoma	6.67	1+	0	3+
14	Female	0	83	0	83	carcinoma	8.67	3+	3+	2+
15	Female	0	80	0	80	carcinoma	10	0	+	0
16	Female	1	85	1	49	carcinoma	5.33	+	0	1+
17	Female	1	12	1	7	carcinoma	10	0	0	2+
18	Female	0	92	0	92	carcinoma	6	+	0	2+
19	Female	0	82	0	82	carcinoma	11	2+	2+	3+
20	Female	0	80	0	80	carcinoma	10	0	0	3+
21	Female	0	96	1	66	carcinoma	7	0	0	1+
22	Female	0	93	0	93	carcinoma	8	0	0	0
23	Female	1	84	1	68	carcinoma	4.67	3+	0	0
24	Female	1	37	1	24	carcinoma	7	0	0	3+
25	Female	0	79	0	79	carcinoma	12	2+	2+	1+
26	Female	0	95	0	95	carcinoma	7	0	0	0
27	Female	0	92	0	92	carcinoma	7.67	0	0	0
28	Female	0	91	0	91	carcinoma	6	3+	3+	0
29	Female	1	24	1	12	carcinoma	12	0	0	2+
30	Female	0	79	0	79	carcinoma	12	0	0	3+
31	Female	0	81	0	81	carcinoma	8	3+	3+	2+
32	Female	0	75	0	75	carcinoma	9	0	0	0
33	Female	0	67	0	67	carcinoma	7.67	0	0	0
34	Female	0	64	0	64	carcinoma	5.33	3+	2+	1+
35	Female	0	60	0	60	carcinoma	9	2+	1+	2+
36	Female	0	78	0	78	carcinoma	7.67	0	0	0
37	Female	0	55	0	55	carcinoma	12	0	0	0
38	Female	0	66	1	24	carcinoma	9	3+	3+	1+
39	Female	0	63	0	63	carcinoma	12	0	0	0
40	Female	1	48	1	36	carcinoma	12	0	0	0
41	Female	1	60	1	52	carcinoma	8	3+	3+	2+
42	Female	0	75	0	75	carcinoma	10	0	0	2+
43	Female	1	30	1	9	carcinoma	8.67	1+	1+	1+
44	Female	1	15	1	3	carcinoma	12	2+	3+	3+
45	Female	0	60	0	60	carcinoma	5.33	3+	3+	0
46	Female	0	76	0	76	carcinoma	5.33	0	0	0
47	Female	0	74	0	74	carcinoma	4.67	3+	2+	2+
48	Female	0	65	0	65	carcinoma	8	3+	3+	2+
49	Female	1	54	1	48	carcinoma	8.67	0	0	0
50	Female	0	62	0	62	carcinoma	9.67	3+	0	0
51	Female	0	76	0	76	carcinoma	7.33	2+	1+	0
52	Female	0	67	0	67	carcinoma	4.67	3+	2+	1+
53	Female	0	65	0	65	carcinoma	10	0	0	0
54	Female	0	63	0	63	carcinoma	3.33	3+	2+	2+
55	Female	1	39	1	23	carcinoma	8.33	0	0	0
56	Female	0	76	0	76	carcinoma	4.67	2+	0	2+
57	Female	0	68	0	68	carcinoma	9.67	3+	3+	2+
58	Female	1	35	1	7	carcinoma	12	3+	1+	1+
59	Female	0	62	0	62	carcinoma	10.67	0	0	3+
60	Female	1	28	1	26	carcinoma	9.67	0	0	0
