# Supplementary material for: Proto-oncogene Src links lipogenesis via lipin-1 to breast cancer malignancy
Source: Nat Commun. 2020 Nov 17;11:5842. doi: 10.1038/s41467-020-19694-w (PMC7672079; doi:10.1038/s41467-020-19694-w)
Supplement: Supplementary file 7 — Supplementary Data 5 [file 41467_2020_19694_MOESM7_ESM.xlsx]

## Sheet: Sheet1
Supplementary Data 5. A list of primer used in our study
gRNA Primer Sequences
Species	Gene	Sequence 5'-3'
Human	LPIN1	5'-AATTACGTGGGGCAGTTAGC-3'
Human	SRC	5'-CGCCGCTGGCTGGCATCCTT-3'
Genomic PCR Primer Sequences
Species	Gene	Sequence 5'-3'
Human	LPIN1	Up: 5’-CCGGAAATGAGAGGAGCTGA-3’
		Down: 5'-CAAGACAGGTGGCATCACCA-3'
Human	SRC	Up: 5’-GTGTCTTCTCTCTCTCCTGCCA-3’
		Down: 5’-GAGTTGAAGCCTCCGAACAG-3’
shRNA Primer Sequences
Species	Gene	Sequence 5'-3'
Human	SRC	5'-GCTCCAGATTGTCAACAAC-3' (#1)
Human	SRC	5'-GGACCTTCCTCGTGCGAGA-3' (#2)
Human	LPIN1	5'-GCATTGACATCATTGTCAT-3'
Mouse	Lpin1	5'-GGAGACAACGGAGAAGCAT-3'
Human	LPIN2	5'-GCGTGTCCTAAGAGTGATT-3'
Human	LPIN3	5'-GCCTCTCCTCCGATCAGAT-3'
Human	EPT-1	5'-GCTTTCTGCTGGTCGTATT-3'
Control shRNA	Renilla	5'-GTAGCGCGGTGTATTATAC-3'
Mouse Genotyping Primer Sequences
Genotype	Sequence 5'-3'
Lpin1-/-	Fld-WT-Fwd: 5'-CCGAGCATTAAAGGATAGGTTG-3'
	Fld-Com-Rev: 5'-AGTGCACGCTAAGGAAATGC-3'
	Fld-MUT-Fwd: 5'-TCCTCACCTGATCGTTGTCA-3'
MMTV-PyVT	Fwd: 5'-GGAAGCAAGTACTTCACAAGGG-3'
	Rev: 5'-GGAAAGTCACTAGGAGCAGGG-3'
Internal positive control for MMTV-PyVT	Fwd: 5’-CAAATGTTGCTTGTCTGGTG-3’
	Rev: 5’-GTCAGTCGAGTGCACAGTTT-3’
