# Supplementary material for: Proto-oncogene Src links lipogenesis via lipin-1 to breast cancer malignancy
Source: Nat Commun. 2020 Nov 17;11:5842. doi: 10.1038/s41467-020-19694-w (PMC7672079; doi:10.1038/s41467-020-19694-w)
Supplement: Supplementary file 9 — Source Data [file 41467_2020_19694_MOESM9_ESM.xlsx]

## Sheet: Fig.1
Fig. 1a
Fig. 1b
Fig. 1c
Fig. 1d
Fig. 1e
				P-Tyr lipin-1 level
						PBS			EGF
					ctrl	1	1.64	1.29	3.76	4.01	3.27
					SRC_#1	0.27	0.31	0.09	0.35	0.44	0.19
					SRC_#2	0.25	0.07	0.23	0.45	0.18	0.36
				Table Analyzed	lipin-1 p-Tyr						Compare each cell mean with the other cell mean in that row
				Two-way ANOVA	Ordinary						Number of families	1
				Alpha	0.05						Number of comparisons per family	3
											Alpha	0.05
				Source of Variation	% of total variation	P value	P value summary	Significant?
				Interaction	17.4	<0.0001	****	Yes			Sidak's multiple comparisons test	Mean Diff.	95.00% CI of diff.	Significant?	Summary	Adjusted P Value
				shRNA	68.6	<0.0001	****	Yes
				treatment	11.9	<0.0001	****	Yes			PBS - EGF
											ctrl	-2.37	-2.88 to -1.86	Yes	****	<0.0001
				ANOVA table	SS	DF	MS	F (DFn, DFd)	P value		SRC_#1	-0.103	-0.611 to 0.405	No	ns	0.9278
				Interaction	5.04	2	2.52	F (2, 12) = 49.9	P<0.0001		SRC_#2	-0.147	-0.655 to 0.361	No	ns	0.8239
				shRNA	19.9	2	9.94	F (2, 12) = 197	P<0.0001
				treatment	3.43	1	3.43	F (1, 12) = 68.0	P<0.0001
				Residual	0.606	12	0.0505				Test details	Mean 1	Mean 2	Mean Diff.	SE of diff.	N1	N2	t	DF
				Difference between column means							PBS - EGF
				Mean of PBS	0.572						ctrl	1.31	3.68	-2.37	0.183	3	3	12.9	12
				Mean of EGF	1.45						SRC_#1	0.223	0.327	-0.103	0.183	3	3	0.563	12
				Difference between means	-0.873						SRC_#2	0.183	0.33	-0.147	0.183	3	3	0.8	12
				SE of difference	0.106
				95% CI of difference	-1.10 to -0.643
Fig. 1f
				P-Tyr lipin-1 level
						PBS			EGF
					WT	1	1.73	0.92	3.56	2.87	3.14
					KD	0.19	0.08	0.29	0.21	0.19	0.33
				Table Analyzed	pTyr lipin-1 MDA-MB-231 SRC KO reexpression						Compare each cell mean with the other cell mean in that row
				Two-way ANOVA	Ordinary						Number of families	1
				Alpha	0.05						Number of comparisons per family	2
											Alpha	0.05
				Source of Variation	% of total variation	P value	P value summary	Significant?
				Interaction	15	0.0004	***	Yes			Sidak's multiple comparisons test	Mean Diff.	95.00% CI of diff.	Significant?	Summary	Adjusted P Value
				SRC	64.5	<0.0001	****	Yes
				treatment	16.8	0.0003	***	Yes			PBS - EGF
											WT	-1.97	-2.62 to -1.32	Yes	****	<0.0001
				ANOVA table	SS	DF	MS	F (DFn, DFd)	P value		KD	-0.0567	-0.707 to 0.593	No	ns	0.9665
				Interaction	2.76	1	2.76	F (1, 8) = 32.7	P=0.0004
				SRC	11.9	1	11.9	F (1, 8) = 141	P<0.0001
				treatment	3.09	1	3.09	F (1, 8) = 36.7	P=0.0003		Test details	Mean 1	Mean 2	Mean Diff.	SE of diff.	N1	N2	t	DF
				Residual	0.674	8	0.0842
											PBS - EGF
				Difference between column means							WT	1.22	3.19	-1.97	0.237	3	3	8.33	8
				Mean of PBS	0.702						KD	0.187	0.243	-0.0567	0.237	3	3	0.239	8
				Mean of EGF	1.72
				Difference between means	-1.02
				SE of difference	0.168
				95% CI of difference	-1.40 to -0.629
				Difference between row means
				Mean of WT	2.2
				Mean of KD	0.215
				Difference between means	1.99
				SE of difference	0.168
				95% CI of difference	1.60 to 2.37
				Interaction CI
				Mean diff, A1 - B1	-1.97
				Mean diff, A2 - B2	-0.0567
				(A1 -B1) - (A2 - B2)	-1.92
				95% CI of difference	-2.69 to -1.14
				(B1 - A1) - (B2 - A2)	1.92
				95% CI of difference	1.14 to 2.69

## Sheet: Fig.2
Fig. 2a
Fig. 2b
Fig. 2c
Fig. 2e
					Fig. 2e	PAP activity
						serum- PBS				serum- EGF				serum+ PBS				serum+ EGF
					WT	0.595	0.476	0.586	0.645	1.056	0.86	0.974	0.924	0.976	0.838	1.014	0.833	1.047	0.894	0.774	1.125
					3YF	0.124	0.204	0.311	0.276	0.304	0.341	0.174	0.357	0.401	0.175	0.279	0.227	0.278	0.304	0.376	0.308
					Table Analyzed	PAP activity in MDA-231 LPIN KO reexpress lipin-1						Within each row, compare columns (simple effects within rows)
					Two-way ANOVA	Ordinary						Number of families	2
					Alpha	0.05						Number of comparisons per family	6
												Alpha	0.05
					Source of Variation	% of total variation	P value	P value summary	Significant?
					Interaction	4.21	0.0064	**	Yes			Tukey's multiple comparisons test	Mean Diff.	95.00% CI of diff.	Significant?	Summary	Adjusted P Value
					lipin-1	80.5	<0.0001	****	Yes
					serum*EGF	8.84	<0.0001	****	Yes			WT
												-serum PBS vs. -serum EGF	-0.378	-0.561 to -0.195	Yes	****	<0.0001
					ANOVA table	SS	DF	MS	F (DFn, DFd)	P value		-serum PBS vs. +serum PBS	-0.34	-0.522 to -0.157	Yes	***	0.0002
					Interaction	0.138	3	0.0459	F (3, 24) = 5.23	P=0.0064		-serum PBS vs. +serum EGF	-0.385	-0.567 to -0.202	Yes	****	<0.0001
					lipin-1	2.63	1	2.63	F (1, 24) = 300	P<0.0001		-serum EGF vs. +serum PBS	0.0382	-0.144 to 0.221	No	ns	0.9378
					serum*EGF	0.289	3	0.0963	F (3, 24) = 11.0	P<0.0001		-serum EGF vs. +serum EGF	-0.0065	-0.189 to 0.176	No	ns	0.9997
					Residual	0.21	24	0.00876				+serum PBS vs. +serum EGF	-0.0447	-0.227 to 0.138	No	ns	0.9051
					Difference between row means							3YF
					Mean of WT	0.851						-serum PBS vs. -serum EGF	-0.0653	-0.248 to 0.117	No	ns	0.7588
					Mean of 3YF	0.277						-serum PBS vs. +serum PBS	-0.0418	-0.224 to 0.141	No	ns	0.9211
					Difference between means	0.574						-serum PBS vs. +serum EGF	-0.0878	-0.270 to 0.0948	No	ns	0.5562
					SE of difference	0.0331						-serum EGF vs. +serum PBS	0.0235	-0.159 to 0.206	No	ns	0.9843
					95% CI of difference	0.505 to 0.642						-serum EGF vs. +serum EGF	-0.0225	-0.205 to 0.160	No	ns	0.9861
												+serum PBS vs. +serum EGF	-0.046	-0.229 to 0.137	No	ns	0.898
Fig. 2f
Fig. 2h
DAG synthesis
					PBS				EGF
				WT	27.8	32.2	24.3	23.6	42.2	37.4	34.6	29.8
				3YF	26.5	18.2	19.9	22.5	28.9	25.5	21.4	20.2
				Table Analyzed	DAG synthesis						Compare each cell mean with the other cell mean in that row
				Two-way ANOVA	Ordinary						Number of families	1
				Alpha	0.05						Number of comparisons per family	2
											Alpha	0.05
				Source of Variation	% of total variation	P value	P value summary	Significant?
				Interaction	6.77	0.1333	ns	No			Sidak's multiple comparisons test	Mean Diff.	95.00% CI of diff.	Significant?	Summary	Adjusted P Value
				lipin-1	43.3	0.0015	**	Yes
				EGF	18.5	0.0206	*	Yes			PBS - EGF
											WT	-9.03	-16.6 to -1.40	Yes	*	0.0211
				ANOVA table	SS	DF	MS	F (DFn, DFd)	P value		3YF	-2.23	-9.85 to 5.40	No	ns	0.7196
				Interaction	46.2	1	46.2	F (1, 12) = 2.59	P=0.1333
				lipin-1	296	1	296	F (1, 12) = 16.6	P=0.0015
				EGF	127	1	127	F (1, 12) = 7.10	P=0.0206		Test details	Mean 1	Mean 2	Mean Diff.	SE of diff.	N1	N2	t	DF
				Residual	214	12	17.8
											PBS - EGF
				Difference between column means							WT	27	36	-9.03	2.99	4	4	3.02	12
				Mean of PBS	24.4						3YF	21.8	24	-2.23	2.99	4	4	0.745	12
				Mean of EGF	30
				Difference between means	-5.63
				SE of difference	2.11
				95% CI of difference	-10.2 to -1.03
				Difference between row means
				Mean of WT	31.5
				Mean of 3YF	22.9
				Difference between means	8.6
				SE of difference	2.11
				95% CI of difference	4.00 to 13.2
				Interaction CI
				Mean diff, A1 - B1	-9.03
				Mean diff, A2 - B2	-2.23
				(A1 -B1) - (A2 - B2)	-6.8
				95% CI of difference	-16.0 to 2.40
				(B1 - A1) - (B2 - A2)	6.8
				95% CI of difference	-2.40 to 16.0
TAG synthesis
					PBS				EGF
				WT	272	227	284	268	345	321	377	297
				3YF	190	208	179	175	222	242	205	191
				Table Analyzed	TAG synthesis						Compare each cell mean with the other cell mean in that row
				Two-way ANOVA	Ordinary						Number of families	1
				Alpha	0.05						Number of comparisons per family	2
											Alpha	0.05
				Source of Variation	% of total variation	P value	P value summary	Significant?
				Interaction	3.57	0.0945	ns	No			Sidak's multiple comparisons test	Mean Diff.	95.00% CI of diff.	Significant?	Summary	Adjusted P Value
				lipin-1	66.2	<0.0001	****	Yes
				EGF	17.2	0.0018	**	Yes			PBS - EGF
											WT	-72.3	-117 to -27.3	Yes	**	0.0029
				ANOVA table	SS	DF	MS	F (DFn, DFd)	P value		3YF	-27	-72.0 to 18.0	No	ns	0.28
				Interaction	2048	1	2048	F (1, 12) = 3.30	P=0.0945
				lipin-1	37928	1	37928	F (1, 12) = 61.1	P<0.0001
				EGF	9851	1	9851	F (1, 12) = 15.9	P=0.0018		Test details	Mean 1	Mean 2	Mean Diff.	SE of diff.	N1	N2	t	DF
				Residual	7455	12	621
											PBS - EGF
				Difference between column means							WT	263	335	-72.3	17.6	4	4	4.1	12
				Mean of PBS	225						3YF	188	215	-27	17.6	4	4	1.53	12
				Mean of EGF	275
				Difference between means	-49.6
				SE of difference	12.5
				95% CI of difference	-76.8 to -22.5
				Difference between row means
				Mean of WT	299
				Mean of 3YF	202
				Difference between means	97.4
				SE of difference	12.5
				95% CI of difference	70.2 to 125
				Interaction CI
				Mean diff, A1 - B1	-72.3
				Mean diff, A2 - B2	-27
				(A1 -B1) - (A2 - B2)	-45.3
				95% CI of difference	-99.6 to 9.06
				(B1 - A1) - (B2 - A2)	45.3
				95% CI of difference	-9.06 to 99.6
PE synthesis
					PBS				EGF
				WT	7.5	8.1	7	6.8	9.1	10.7	10.2	8.2
				3YF	6.3	5.4	6.1	4.9	5.6	5.9	5.6	6.8
				Table Analyzed	TAG synthesis						Compare each cell mean with the other cell mean in that row
				Two-way ANOVA	Ordinary						Number of families	1
				Alpha	0.05						Number of comparisons per family	2
											Alpha	0.05
				Source of Variation	% of total variation	P value	P value summary	Significant?
				Interaction	8.13	0.0285	*	Yes			Sidak's multiple comparisons test	Mean Diff.	95.00% CI of diff.	Significant?	Summary	Adjusted P Value
				lipin-1	62.1	<0.0001	****	Yes
				EGF	14.1	0.0066	**	Yes			PBS - EGF
											WT	-2.2	-3.58 to -0.822	Yes	**	0.0031
				ANOVA table	SS	DF	MS	F (DFn, DFd)	P value		3YF	-0.3	-1.68 to 1.08	No	ns	0.8308
				Interaction	3.61	1	3.61	F (1, 12) = 6.19	P=0.0285
				lipin-1	27.6	1	27.6	F (1, 12) = 47.3	P<0.0001
				EGF	6.25	1	6.25	F (1, 12) = 10.7	P=0.0066		Test details	Mean 1	Mean 2	Mean Diff.	SE of diff.	N1	N2	t	DF
				Residual	7	12	0.583
											PBS - EGF
				Difference between column means							WT	7.35	9.55	-2.2	0.54	4	4	4.08	12
				Mean of PBS	6.51						3YF	5.68	5.98	-0.3	0.54	4	4	0.556	12
				Mean of EGF	7.76
				Difference between means	-1.25
				SE of difference	0.382
				95% CI of difference	-2.08 to -0.418
				Difference between row means
				Mean of WT	8.45
				Mean of 3YF	5.83
				Difference between means	2.63
				SE of difference	0.382
				95% CI of difference	1.79 to 3.46
				Interaction CI
				Mean diff, A1 - B1	-2.2
				Mean diff, A2 - B2	-0.3
				(A1 -B1) - (A2 - B2)	-1.9
				95% CI of difference	-3.56 to -0.236
				(B1 - A1) - (B2 - A2)	1.9
				95% CI of difference	0.236 to 3.56
PC synthesis
					PBS				EGF
				WT	74	65	72	77	67	79	85	79
				3YF	69	72	60	59	75	66	70	65
				Table Analyzed	PC synthesis						Compare each cell mean with the other cell mean in that row
				Two-way ANOVA	Ordinary						Number of families	1
				Alpha	0.05						Number of comparisons per family	2
											Alpha	0.05
				Source of Variation	% of total variation	P value	P value summary	Significant?
				Interaction	0.292	0.8079	ns	No			Sidak's multiple comparisons test	Mean Diff.	95.00% CI of diff.	Significant?	Summary	Adjusted P Value
				lipin-1	31.2	0.0246	*	Yes
				EGF	11.7	0.1414	ns	No			PBS - EGF
											WT	-5.5	-16.4 to 5.39	No	ns	0.3943
				ANOVA table	SS	DF	MS	F (DFn, DFd)	P value		3YF	-4	-14.9 to 6.89	No	ns	0.5994
				Interaction	2.25	1	2.25	F (1, 12) = 0.0618	P=0.8079
				lipin-1	240	1	240	F (1, 12) = 6.60	P=0.0246
				EGF	90.3	1	90.3	F (1, 12) = 2.48	P=0.1414		Test details	Mean 1	Mean 2	Mean Diff.	SE of diff.	N1	N2	t	DF
				Residual	437	12	36.4
											PBS - EGF
				Difference between column means							WT	72	77.5	-5.5	4.27	4	4	1.29	12
				Mean of PBS	68.5						3YF	65	69	-4	4.27	4	4	0.937	12
				Mean of EGF	73.3
				Difference between means	-4.75
				SE of difference	3.02
				95% CI of difference	-11.3 to 1.82
				Difference between row means
				Mean of WT	74.8
				Mean of 3YF	67
				Difference between means	7.75
				SE of difference	3.02
				95% CI of difference	1.18 to 14.3
				Interaction CI
				Mean diff, A1 - B1	-5.5
				Mean diff, A2 - B2	-4
				(A1 -B1) - (A2 - B2)	-1.5
				95% CI of difference	-14.6 to 11.6
				(B1 - A1) - (B2 - A2)	1.5
				95% CI of difference	-11.6 to 14.6
PS synthesis
					PBS				EGF
				WT	3.5	3.6	5.1	4.3	5.4	5.7	6.1	4.6
				3YF	3.5	3.2	3.4	4.1	4.2	4.4	3.3	3.5
				Table Analyzed	PC synthesis						Compare each cell mean with the other cell mean in that row
				Two-way ANOVA	Ordinary						Number of families	1
				Alpha	0.05						Number of comparisons per family	2
											Alpha	0.05
				Source of Variation	% of total variation	P value	P value summary	Significant?
				Interaction	8.35	0.1072	ns	No			Sidak's multiple comparisons test	Mean Diff.	95.00% CI of diff.	Significant?	Summary	Adjusted P Value
				lipin-1	37.6	0.0031	**	Yes
				EGF	21	0.0173	*	Yes			PBS - EGF
											WT	-1.33	-2.39 to -0.262	Yes	*	0.0157
				ANOVA table	SS	DF	MS	F (DFn, DFd)	P value		3YF	-0.3	-1.36 to 0.763	No	ns	0.7346
				Interaction	1.05	1	1.05	F (1, 12) = 3.03	P=0.1072
				lipin-1	4.73	1	4.73	F (1, 12) = 13.7	P=0.0031
				EGF	2.64	1	2.64	F (1, 12) = 7.62	P=0.0173		Test details	Mean 1	Mean 2	Mean Diff.	SE of diff.	N1	N2	t	DF
				Residual	4.16	12	0.346
											PBS - EGF
				Difference between column means							WT	4.13	5.45	-1.33	0.416	4	4	3.18	12
				Mean of PBS	3.84						3YF	3.55	3.85	-0.3	0.416	4	4	0.721	12
				Mean of EGF	4.65
				Difference between means	-0.813
				SE of difference	0.294
				95% CI of difference	-1.45 to -0.171
				Difference between row means
				Mean of WT	4.79
				Mean of 3YF	3.7
				Difference between means	1.09
				SE of difference	0.294
				95% CI of difference	0.446 to 1.73
				Interaction CI
				Mean diff, A1 - B1	-1.33
				Mean diff, A2 - B2	-0.3
				(A1 -B1) - (A2 - B2)	-1.03
				95% CI of difference	-2.31 to 0.257
				(B1 - A1) - (B2 - A2)	1.03
				95% CI of difference	-0.257 to 2.31

## Sheet: Fig.3
Fig.3a
LPIN1 KO MDA-MB-231 cell reconstituted with:
CCK-8 assay
							days	ctrl				WT-lipin-1				3YF-lipin-1
						cck-8	1	0.2002	0.2477	0.1913	0.2154	0.2045	0.2309	0.223	0.1912	0.2029	0.2002	0.1859	0.2155
							2	0.2873	0.3415	0.2846	0.2856	0.3369	0.2707	0.4037	0.2886	0.2872	0.2763	0.3016	0.29
							3	0.3798	0.491	0.3875	0.3522	0.5452	0.5118	0.6178	0.4494	0.3895	0.332	0.5415	0.4459
							4	0.5842	0.6679	0.5486	0.4865	0.9248	0.8817	0.9883	0.7073	0.6096	0.5358	0.6953	0.6503
					Table Analyzed	Data 1						Within each row, compare columns (simple effects within rows)
					Two-way ANOVA	Ordinary						Number of families	4
					Alpha	0.05						Number of comparisons per family	3
												Alpha	0.05
					Source of Variation	% of total variation	P value	P value summary	Significant?
					Interaction	6.449	0.0004	***	Yes			Tukey's multiple comparisons test	Mean Diff.	95% CI of diff.	Significant?	Summary	Adjusted P Value
					Row Factor	80.1	< 0.0001	****	Yes
					Column Factor	6.317	< 0.0001	****	Yes			Row 1
												ctrl vs. WT-lipin-1	0.00125	-0.1068 to 0.1093	No	ns	0.9996
					ANOVA table	SS	DF	MS	F (DFn, DFd)	P value		ctrl vs. 3YF-lipin-1	0.01253	-0.09554 to 0.1206	No	ns	0.9568
					Interaction	0.1273	6	0.02121	F (6, 36) = 5.427	P = 0.0004		WT-lipin-1 vs. 3YF-lipin-1	0.01128	-0.09679 to 0.1193	No	ns	0.9648
					Row Factor	1.581	3	0.527	F (3, 36) = 134.8	P < 0.0001
					Column Factor	0.1247	2	0.06234	F (2, 36) = 15.95	P < 0.0001		Row 2
					Residual	0.1407	36	0.003909				ctrl vs. WT-lipin-1	-0.02523	-0.1333 to 0.08284	No	ns	0.8365
												ctrl vs. 3YF-lipin-1	0.01098	-0.09709 to 0.1190	No	ns	0.9666
												WT-lipin-1 vs. 3YF-lipin-1	0.0362	-0.07186 to 0.1443	No	ns	0.6939
												Row 3
												ctrl vs. WT-lipin-1	-0.1284	-0.2365 to -0.02036	Yes	*	0.0168
												ctrl vs. 3YF-lipin-1	-0.0246	-0.1327 to 0.08346	No	ns	0.8438
												WT-lipin-1 vs. 3YF-lipin-1	0.1038	-0.004235 to 0.2119	No	ns	0.0618
												Row 4
												ctrl vs. WT-lipin-1	-0.3037	-0.4118 to -0.1957	Yes	****	< 0.0001
												ctrl vs. 3YF-lipin-1	-0.05095	-0.1590 to 0.05711	No	ns	0.4888
												WT-lipin-1 vs. 3YF-lipin-1	0.2528	0.1447 to 0.3608	Yes	****	< 0.0001
												Test details	Mean 1	Mean 2	Mean Diff.	SE of diff.	N1	N2	q	DF
												Row 1
												ctrl vs. WT-lipin-1	0.2137	0.2124	0.00125	0.04421	4	4	0.03999	36
												ctrl vs. 3YF-lipin-1	0.2137	0.2011	0.01253	0.04421	4	4	0.4007	36
												WT-lipin-1 vs. 3YF-lipin-1	0.2124	0.2011	0.01128	0.04421	4	4	0.3607	36
												Row 2
												ctrl vs. WT-lipin-1	0.2998	0.325	-0.02523	0.04421	4	4	0.8069	36
												ctrl vs. 3YF-lipin-1	0.2998	0.2888	0.01098	0.04421	4	4	0.3511	36
												WT-lipin-1 vs. 3YF-lipin-1	0.325	0.2888	0.0362	0.04421	4	4	1.158	36
												Row 3
												ctrl vs. WT-lipin-1	0.4026	0.5311	-0.1284	0.04421	4	4	4.108	36
												ctrl vs. 3YF-lipin-1	0.4026	0.4272	-0.0246	0.04421	4	4	0.7869	36
												WT-lipin-1 vs. 3YF-lipin-1	0.5311	0.4272	0.1038	0.04421	4	4	3.321	36
												Row 4
												ctrl vs. WT-lipin-1	0.5718	0.8755	-0.3037	0.04421	4	4	9.716	36
												ctrl vs. 3YF-lipin-1	0.5718	0.6228	-0.05095	0.04421	4	4	1.63	36
												WT-lipin-1 vs. 3YF-lipin-1	0.8755	0.6228	0.2528	0.04421	4	4	8.086	36
BrdU
							ctrl	WT-lipin-1	3YF-lipin-1
							19.2	29.5	22.9
							22.9	27.8	24.4
							21.3	35.2	19.7
							19.3	34.4	24.3
							19.5	30.2	18.7
						Table Analyzed	Data 1				Number of families	1
											Number of comparisons per family	3
						ANOVA summary					Alpha	0.05
						F	26.47
						P value	< 0.0001				Tukey's multiple comparisons test	Mean Diff.	95% CI of diff.	Significant?	Summary	Adjusted P Value
						P value summary	****
						Are differences among means statistically significant? (P < 0.05)	Yes				ctrl vs. WT-lipin-1	-10.98	-15.34 to -6.623	Yes	****	< 0.0001
						R square	0.8152				ctrl vs. 3YF-lipin-1	-1.56	-5.917 to 2.797	No	ns	0.6174
											WT-lipin-1 vs. 3YF-lipin-1	9.42	5.063 to 13.78	Yes	***	0.0002
						Brown-Forsythe test
						F (DFn, DFd)	0.7246 (2, 12)
						P value	0.5046				Test details	Mean 1	Mean 2	Mean Diff.	SE of diff.	n1	n2	q	DF
						P value summary	ns
						Significantly different standard deviations? (P < 0.05)	No				ctrl vs. WT-lipin-1	20.44	31.42	-10.98	1.633	5	5	9.509	12
											ctrl vs. 3YF-lipin-1	20.44	22	-1.56	1.633	5	5	1.351	12
						Bartlett's test					WT-lipin-1 vs. 3YF-lipin-1	31.42	22	9.42	1.633	5	5	8.158	12
						Bartlett's statistic (corrected)	1.583
						P value	0.4532
						P value summary	ns
						Significantly different standard deviations? (P < 0.05)	No
						ANOVA table	SS	DF	MS	F (DFn, DFd)	P value
						Treatment (between columns)	352.9	2	176.4	F (2, 12) = 26.47	P < 0.0001
						Residual (within columns)	80	12	6.667
						Total	432.9	14
						Data summary
						Number of treatments (columns)	3
						Number of values (total)	15
Fig.3b
LPIN1 KD MDA-MB-468 cell reconstituted with:
CCK-8 assay
							days	ctrl				WT-lipin-1				3YF-lipin-1
						CCK-8	1	0.1847	0.2236	0.2407	0.1638	0.2103	0.1925	0.1835	0.2117	0.2048	0.2435	0.1882	0.1994
							2	0.2715	0.3271	0.3412	0.2414	0.3852	0.3321	0.2529	0.3164	0.3517	0.3366	0.2741	0.3269
							3	0.3372	0.4825	0.4569	0.3257	0.4328	0.6412	0.5584	0.4365	0.4634	0.4286	0.3468	0.4992
							4	0.4689	0.6914	0.6764	0.4368	0.7495	0.9231	0.7378	0.6893	0.6114	0.6524	0.429	0.5706
					Table Analyzed	Data 1						Within each row, compare columns (simple effects within rows)
					Two-way ANOVA	Ordinary						Number of families	4
					Alpha	0.05						Number of comparisons per family	3
												Alpha	0.05
					Source of Variation	% of total variation	P value	P value summary	Significant?
					Interaction	4.895	0.0526	ns	No			Tukey's multiple comparisons test	Mean Diff.	95% CI of diff.	Significant?	Summary	Adjusted P Value
					Row Factor	78.29	< 0.0001	****	Yes
					Column Factor	4.227	0.0054	**	Yes			Row 1
												ctrl vs. WT-lipin-1	0.0037	-0.1256 to 0.1330	No	ns	0.9973
					ANOVA table	SS	DF	MS	F (DFn, DFd)	P value		ctrl vs. 3YF-lipin-1	-0.005775	-0.1351 to 0.1235	No	ns	0.9935
					Interaction	0.07837	6	0.01306	F (6, 36) = 2.333	P = 0.0526		WT-lipin-1 vs. 3YF-lipin-1	-0.009475	-0.1388 to 0.1198	No	ns	0.9825
					Row Factor	1.254	3	0.4178	F (3, 36) = 74.64	P < 0.0001
					Column Factor	0.06769	2	0.03384	F (2, 36) = 6.046	P = 0.0054		Row 2
					Residual	0.2015	36	0.005598				ctrl vs. WT-lipin-1	-0.02635	-0.1557 to 0.1030	No	ns	0.8727
												ctrl vs. 3YF-lipin-1	-0.02703	-0.1563 to 0.1023	No	ns	0.8666
												WT-lipin-1 vs. 3YF-lipin-1	-0.000675	-0.1300 to 0.1286	No	ns	> 0.9999
												Row 3
												ctrl vs. WT-lipin-1	-0.1167	-0.2460 to 0.01267	No	ns	0.0839
												ctrl vs. 3YF-lipin-1	-0.03393	-0.1632 to 0.09539	No	ns	0.7985
												WT-lipin-1 vs. 3YF-lipin-1	0.08273	-0.04659 to 0.2120	No	ns	0.2742
												Row 4
												ctrl vs. WT-lipin-1	-0.2066	-0.3359 to -0.07723	Yes	**	0.0011
												ctrl vs. 3YF-lipin-1	0.002525	-0.1268 to 0.1318	No	ns	0.9987
												WT-lipin-1 vs. 3YF-lipin-1	0.2091	0.07976 to 0.3384	Yes	***	0.001
												Test details	Mean 1	Mean 2	Mean Diff.	SE of diff.	N1	N2	q	DF
												Row 1
												ctrl vs. WT-lipin-1	0.2032	0.1995	0.0037	0.05291	4	4	0.0989	36
												ctrl vs. 3YF-lipin-1	0.2032	0.209	-0.005775	0.05291	4	4	0.1544	36
												WT-lipin-1 vs. 3YF-lipin-1	0.1995	0.209	-0.009475	0.05291	4	4	0.2533	36
												Row 2
												ctrl vs. WT-lipin-1	0.2953	0.3217	-0.02635	0.05291	4	4	0.7044	36
												ctrl vs. 3YF-lipin-1	0.2953	0.3223	-0.02703	0.05291	4	4	0.7224	36
												WT-lipin-1 vs. 3YF-lipin-1	0.3217	0.3223	-0.000675	0.05291	4	4	0.01804	36
												Row 3
												ctrl vs. WT-lipin-1	0.4006	0.5172	-0.1167	0.05291	4	4	3.118	36
												ctrl vs. 3YF-lipin-1	0.4006	0.4345	-0.03393	0.05291	4	4	0.9068	36
												WT-lipin-1 vs. 3YF-lipin-1	0.5172	0.4345	0.08273	0.05291	4	4	2.211	36
												Row 4
												ctrl vs. WT-lipin-1	0.5684	0.7749	-0.2066	0.05291	4	4	5.521	36
												ctrl vs. 3YF-lipin-1	0.5684	0.5659	0.002525	0.05291	4	4	0.0675	36
												WT-lipin-1 vs. 3YF-lipin-1	0.7749	0.5659	0.2091	0.05291	4	4	5.589	36
BrdU
							ctrl	WT-lipin-1	3YF-lipin-1
							13.8	35.2	18.4
							25.3	36.1	23.7
							17.3	29.5	24.2
							19.9	38.2	17.3
							21.7	25.8	21.5
						Table Analyzed	Data 1					Number of families	1
												Number of comparisons per family	3
						ANOVA summary						Alpha	0.05
						F	14.7
						P value	0.0006					Tukey's multiple comparisons test	Mean Diff.	95% CI of diff.	Significant?	Summary	Adjusted P Value
						P value summary	***
						Are differences among means statistically significant? (P < 0.05)	Yes					ctrl vs. WT-lipin-1	-13.36	-20.58 to -6.140	Yes	***	0.0009
						R square	0.7102					ctrl vs. 3YF-lipin-1	-1.42	-8.640 to 5.800	No	ns	0.8609
												WT-lipin-1 vs. 3YF-lipin-1	11.94	4.720 to 19.16	Yes	**	0.0023
						Brown-Forsythe test
						F (DFn, DFd)	0.2963 (2, 12)
						P value	0.7489					Test details	Mean 1	Mean 2	Mean Diff.	SE of diff.	n1	n2	q	DF
						P value summary	ns
						Significantly different standard deviations? (P < 0.05)	No					ctrl vs. WT-lipin-1	19.6	32.96	-13.36	2.706	5	5	6.981	12
												ctrl vs. 3YF-lipin-1	19.6	21.02	-1.42	2.706	5	5	0.742	12
						Bartlett's test						WT-lipin-1 vs. 3YF-lipin-1	32.96	21.02	11.94	2.706	5	5	6.239	12
						Bartlett's statistic (corrected)	0.8949
						P value	0.6393
						P value summary	ns
						Significantly different standard deviations? (P < 0.05)	No
						ANOVA table	SS	DF	MS	F (DFn, DFd)	P value
						Treatment (between columns)	538.4	2	269.2	F (2, 12) = 14.70	P = 0.0006
						Residual (within columns)	219.7	12	18.31
						Total	758.2	14
Fig.3d
Tumour volume (mm3)
					Days after implantation	ctrl						WT-lipin-1						3YF-lipin-1
					7	4.79527	2.41113	12.5017	1.4275	9.25628	4.79075	15.9157	2.88651	6.66302	11.3167	18.5551	15.3856	6.08071	10.431	7.27875	4.1751	7.36201	19.8954
					10	8.68084	3.9273	20.853	3.46133	16.3049	6.34619	27.4447	8.7062	13.1539	14.7149	44.8167	25.042	10.9334	19.2051	21.0477	10.3036	13.7787	34.8367
					13	15.5352	6.3504	27.7724	6.15349	24.5226	8.45772	58.7879	22.9266	21.9136	17.8742	89.9667	43.0204	19.3371	27.6529	33.2682	12.3376	24.4089	43.282
					16	32.6106	8.50419	42.0327	7.9821	30.4933	12.6503	126.592	57.6194	42.7938	66.8392	196.247	87.5897	30.1089	34.4846	46.4435	22.6263	38.7226	74.7772
					19	49.1687	12.5	55.0262	12.4312	43.0081	18.7143	197.684	101.837	84.0034	78.1934	312.795	145.043	55.1182	49.669	54.8197	27.0829	47.8512	106.221
					22	140.697	25.8151	87.9663	18.0016	91.1073	27.6932	356.329	204.879	146.115	158.95	542.084	250.414	63.2577	85.4909	72.2318	45.898	93.9767	161.775
					25	219.06	54.1309	160.988	34.1719	189.28	52.7561	655.076	419.37	245.579	270.796	663.075	602.341	157.149	126.918	108.837	83.1185	147.721	254.693
					Table Analyzed	tumor volume lipin-1						Within each row, compare columns (simple effects within rows)
					Two-way RM ANOVA	Matching: Stacked						Number of families	7
					Assume sphericity?	No						Number of comparisons per family	3
					Alpha	0.05						Alpha	0.05
					Source of Variation	% of total variation	P value	P value summary	Significant?	Geisser-Greenhouse's epsilon		Tukey's multiple comparisons test	Mean Diff.	95.00% CI of diff.	Significant?	Summary	Adjusted P Value
					Interaction	19.48	<0.0001	****	Yes
					Time	41.05	<0.0001	****	Yes	0.2212		Row 1
					lipin-1	16.94	0.0012	**	Yes			ctrl vs. WT-lipin-1	-5.923	-14.32 to 2.474	No	ns	0.1753
					subject	11.75	<0.0001	****	Yes			ctrl vs. 3YF-lipin-1	-3.34	-11.31 to 4.632	No	ns	0.5017
												WT-lipin-1 vs. 3YF-lipin-1	2.583	-6.645 to 11.81	No	ns	0.7301
					ANOVA table	SS	DF	MS	F (DFn, DFd)	P value
					Interaction	377971	12	31498	F (12, 90) = 13.56	P<0.0001		Row 2
					Time	796353	6	132725	F (1.327, 19.91) = 57.14	P<0.0001		ctrl vs. WT-lipin-1	-12.38	-29.99 to 5.221	No	ns	0.17
					lipin-1	328601	2	164300	F (2, 15) = 10.81	P=0.0012		ctrl vs. 3YF-lipin-1	-8.422	-21.54 to 4.693	No	ns	0.2285
					subject	228033	15	15202	F (15, 90) = 6.545	P<0.0001		WT-lipin-1 vs. 3YF-lipin-1	3.962	-14.36 to 22.28	No	ns	0.8211
					Residual	209059	90	2323
												Row 3
					Data summary							ctrl vs. WT-lipin-1	-27.62	-64.47 to 9.240	No	ns	0.1328
					Number of columns (lipin-1)	3						ctrl vs. 3YF-lipin-1	-11.92	-28.06 to 4.227	No	ns	0.1563
					Number of rows (Time)	7						WT-lipin-1 vs. 3YF-lipin-1	15.7	-21.19 to 52.59	No	ns	0.4523
					Number of subjects (subject)	18
												Row 4
												ctrl vs. WT-lipin-1	-73.9	-148.9 to 1.053	No	ns	0.0527
												ctrl vs. 3YF-lipin-1	-18.81	-45.17 to 7.539	No	ns	0.1716
												WT-lipin-1 vs. 3YF-lipin-1	55.09	-19.75 to 129.9	No	ns	0.1391
												Row 5
												ctrl vs. WT-lipin-1	-121.5	-240.2 to -2.676	Yes	*	0.0461
												ctrl vs. 3YF-lipin-1	-24.99	-62.12 to 12.15	No	ns	0.2012
												WT-lipin-1 vs. 3YF-lipin-1	96.47	-21.98 to 214.9	No	ns	0.1016
												Row 6
												ctrl vs. WT-lipin-1	-211.2	-409.3 to -13.20	Yes	*	0.0389
												ctrl vs. 3YF-lipin-1	-21.89	-93.46 to 49.67	No	ns	0.686
												WT-lipin-1 vs. 3YF-lipin-1	189.4	-8.923 to 387.6	No	ns	0.0591
												Row 7
												ctrl vs. WT-lipin-1	-357.6	-608.7 to -106.5	Yes	*	0.0102
												ctrl vs. 3YF-lipin-1	-28.01	-141.7 to 85.70	No	ns	0.7777
												WT-lipin-1 vs. 3YF-lipin-1	329.6	79.24 to 580.0	Yes	*	0.0161
												Test details	Mean 1	Mean 2	Mean Diff.	SE of diff.	N1	N2	q	DF
												Row 1
												ctrl vs. WT-lipin-1	5.864	11.79	-5.923	3.005	6	6	2.787	8.966
												ctrl vs. 3YF-lipin-1	5.864	9.204	-3.34	2.872	6	6	1.645	9.288
												WT-lipin-1 vs. 3YF-lipin-1	11.79	9.204	2.583	3.364	6	6	1.086	9.952
												Row 2
												ctrl vs. WT-lipin-1	9.929	22.31	-12.38	6.108	6	6	2.867	7.682
												ctrl vs. 3YF-lipin-1	9.929	18.35	-8.422	4.735	6	6	2.515	9.411
												WT-lipin-1 vs. 3YF-lipin-1	22.31	18.35	3.962	6.551	6	6	0.8554	8.926
												Row 3
												ctrl vs. WT-lipin-1	14.8	42.41	-27.62	12.09	6	6	3.232	6.129
												ctrl vs. 3YF-lipin-1	14.8	26.71	-11.92	5.872	6	6	2.87	9.833
												WT-lipin-1 vs. 3YF-lipin-1	42.41	26.71	15.7	12.27	6	6	1.81	6.455
												Row 4
												ctrl vs. WT-lipin-1	22.38	96.28	-73.9	23.99	6	6	4.357	5.646
												ctrl vs. 3YF-lipin-1	22.38	41.19	-18.81	9.531	6	6	2.792	9.504
												WT-lipin-1 vs. 3YF-lipin-1	96.28	41.19	55.09	24.42	6	6	3.191	6.022
												Row 5
												ctrl vs. WT-lipin-1	31.81	153.3	-121.5	37.62	6	6	4.566	5.464
												ctrl vs. 3YF-lipin-1	31.81	56.79	-24.99	13.35	6	6	2.646	9.2
												WT-lipin-1 vs. 3YF-lipin-1	153.3	56.79	96.47	38.31	6	6	3.561	5.847
												Row 6
												ctrl vs. WT-lipin-1	65.21	276.5	-211.2	64.71	6	6	4.617	6.052
												ctrl vs. 3YF-lipin-1	65.21	87.11	-21.89	25.94	6	6	1.193	9.629
												WT-lipin-1 vs. 3YF-lipin-1	276.5	87.11	189.4	63.68	6	6	4.205	5.711
												Row 7
												ctrl vs. WT-lipin-1	118.4	476	-357.6	84.45	6	6	5.989	6.736
												ctrl vs. 3YF-lipin-1	118.4	146.4	-28.01	40.88	6	6	0.9688	9.192
												WT-lipin-1 vs. 3YF-lipin-1	476	146.4	329.6	81.46	6	6	5.723	5.963
Fig.3e
Tumour weight (g)				ctrl	WT	3YF
				0.309	0.82	0.218
				0.083	0.586	0.294
				0.245	0.512	0.298
				0.069	0.533	0.159
				0.277	0.866	0.297
				0.071	0.732	0.409
			Table Analyzed	tumor weight lipin-1						Number of families	1
			Data sets analyzed	A-C						Number of comparisons per family	3
										Alpha	0.05
			ANOVA summary
			F	29.04						Tukey's multiple comparisons test	Mean Diff.	95.00% CI of diff.	Significant?	Summary	Adjusted P Value
			P value	<0.0001						ctrl vs. WT	-0.4992	-0.6788 to -0.3196	Yes	****	<0.0001	A-B
			P value summary	****						ctrl vs. 3YF	-0.1035	-0.2831 to 0.07609	No	ns	0.3202	A-C
			Significant diff. among means (P < 0.05)?	Yes						WT vs. 3YF	0.3957	0.2161 to 0.5753	Yes	***	0.0001	B-C
			R square	0.7947
										Test details	Mean 1	Mean 2	Mean Diff.	SE of diff.	n1	n2	q	DF
			Brown-Forsythe test							ctrl vs. WT	0.1757	0.6748	-0.4992	0.06914	6	6	10.21	15
			F (DFn, DFd)	3.661 (2, 15)						ctrl vs. 3YF	0.1757	0.2792	-0.1035	0.06914	6	6	2.117	15
			P value	0.0507						WT vs. 3YF	0.6748	0.2792	0.3957	0.06914	6	6	8.093	15
			P value summary	ns
			Are SDs significantly different (P < 0.05)?	No
			Bartlett's test
			Bartlett's statistic (corrected)	1.526
			P value	0.4664
			P value summary	ns
			Are SDs significantly different (P < 0.05)?	No
			ANOVA table	SS	DF	MS	F (DFn, DFd)	P value
			Treatment (between columns)	0.8329	2	0.4164	F (2, 15) = 29.04	P<0.0001
			Residual (within columns)	0.2151	15	0.01434
			Total	1.048	17
			Model comparison	SS	DF	Probability it is correct
			Null H. All population means identical	1.048	17	0.001492%
			Alternative H: Distinct population means	0.2151	15	100%
			Ratio of probabilities			0
			Difference in AICc			22.23
			Data summary
			Number of treatments (columns)	3
			Number of values (total)	18
Fig. 3f
Relative content
TAG							Table Analyzed	TAG
				WT	3YF
				1043869000	1355400000		Column B	3YF
				976087700	1352074000		vs.	vs.
				4537910000	3177574000		Column A	WT
				5700167000	2112426000
				4817798000	1170539000		Unpaired t test
				5663351000	1156042000		P value	0.0464
				2407358000	1301948000		P value summary	*
				1491530000	820166700		Significantly different (P < 0.05)?	Yes
				5511195000	4360591000		One- or two-tailed P value?	Two-tailed
							t, df	t=2.159, df=16
							How big is the difference?
							Mean of column A	3572140633
							Mean of column B	1867417856
							Difference between means (B - A) ± SEM	-1704722778 ± 789617066
							95% confidence interval	-3378636180 to -30809375
							R squared (eta squared)	0.2256
							F test to compare variances
							F, DFn, Dfd	3.108, 8, 8
							P value	0.1293
							P value summary	ns
							Significantly different (P < 0.05)?	No
							Data analyzed
							Sample size, column A	9
							Sample size, column B	9
Fig. 3g
Relative content
PE							Table Analyzed	PE
				WT	3YF
				450559600	348454000		Column B	3YF
				395186500	345011800		vs.	vs.
				540368600	396224500		Column A	WT
				695649000	617886300
				739370400	423880900		Unpaired t test
				533916900	572944400		P value	0.0317
				717322000	587393500		P value summary	*
				628691600	403408400		Significantly different (P < 0.05)?	Yes
				726130800	546224800		One- or two-tailed P value?	Two-tailed
							t, df	t=2.354, df=16
							How big is the difference?
							Mean of column A	603021711
							Mean of column B	471269844
							Difference between means (B - A) ± SEM	-131751867 ± 55980620
							95% confidence interval	-250425481 to -13078253
							R squared (eta squared)	0.2572
							F test to compare variances
							F, DFn, Dfd	1.389, 8, 8
							P value	0.653
							P value summary	ns
							Significantly different (P < 0.05)?	No
							Data analyzed
							Sample size, column A	9
							Sample size, column B	9
PC
				WT	3YF		Table Analyzed	PC
				1341506000	1603328000
				1151046000	1684935000		Column B	3YF
				1429873000	1470889000		vs.	vs.
				1823094000	1651074000		Column A	WT
				1952392000	1502601000
				1860778000	1742058000		Unpaired t test
				1968331000	1819631000		P value	0.6189
				2150996000	1732105000		P value summary	ns
				1860494000	1788401000		Significantly different (P < 0.05)?	No
							One- or two-tailed P value?	Two-tailed
							t, df	t=0.5073, df=16
							How big is the difference?
							Mean of column A	1726501111
							Mean of column B	1666113556
							Difference between means (B - A) ± SEM	-60387556 ± 119046712
							95% confidence interval	-312755312 to 191980201
							R squared (eta squared)	0.01583
							F test to compare variances
							F, DFn, Dfd	7.646, 8, 8
							P value	0.0094
							P value summary	**
							Significantly different (P < 0.05)?	Yes
							Data analyzed
							Sample size, column A	9
							Sample size, column B	9
PS
				WT	3YF		Table Analyzed	PS
				14930410	16967840
				17078900	22340240		Column B	3YF
				16903110	23573470		vs.	vs.
				26994700	49796670		Column A	WT
				27679340	37940300
				17945390	60988900		Unpaired t test
				24655090	19680600		P value	0.2393
				21033830	26015210		P value summary	ns
				51198790	29292510		Significantly different (P < 0.05)?	No
							One- or two-tailed P value?	Two-tailed
							t, df	t=1.222, df=16
							How big is the difference?
							Mean of column A	24268840
							Mean of column B	31843971
							Difference between means (B - A) ± SEM	7575131 ± 6197429
							95% confidence interval	-5562831 to 20713093
							R squared (eta squared)	0.0854
							F test to compare variances
							F, DFn, Dfd	1.799, 8, 8
							P value	0.4241
							P value summary	ns
							Significantly different (P < 0.05)?	No
							Data analyzed
							Sample size, column A	9
							Sample size, column B	9
Fig. 3i
CCK-8 assay
				Time (days)	ctrl				DGATi				shRNA_EPT1				DGATi+ShRNA_EPT1				shRNA_EPT1+HA-EPT-1				DGATi+shRNA_EPT1+HA-EPT-1
				1	0.1975	0.2832	0.2532	0.2381	0.2739	0.2118	0.2516	0.1985	0.2317	0.2901	0.1874	0.2534	0.1922	0.2705	0.2314	0.2536	0.2519	0.2173	0.1918	0.2367	0.2317	0.2038	0.2485	0.2533
				2	0.3107	0.3949	0.3628	0.3424	0.3558	0.3014	0.3772	0.2747	0.2907	0.3811	0.2514	0.3108	0.2735	0.3421	0.2871	0.3014	0.3882	0.2914	0.2864	0.3597	0.2935	0.2732	0.3547	0.3702
				3	0.4724	0.6185	0.5973	0.5889	0.5645	0.4486	0.5714	0.4054	0.389	0.5837	0.3547	0.4779	0.3592	0.4329	0.3549	0.4128	0.6376	0.4522	0.3982	0.6114	0.4361	0.4103	0.5212	0.5638
				4	0.7192	1.0324	0.8761	0.8804	0.8907	0.7202	0.8825	0.6638	0.6234	0.8112	0.5428	0.6514	0.5137	0.6639	0.5459	0.6269	0.9329	0.7892	0.7307	0.9037	0.7507	0.6012	0.7925	0.8526
				Table Analyzed	CCK-8 assay						Number of families	4
											Number of comparisons per family	15
				Two-way RM ANOVA	Matching: Across row						Alpha	0.05
				Alpha	0.05
											Tukey's multiple comparisons test	Mean Diff.	95% CI of diff.	Significant?	Summary	Adjusted P Value
				Source of Variation	% of total variation	P value	P value summary	Significant?
				Interaction	3.41	0.0966	ns	No			Row 1
				Row Factor	83.77	< 0.0001	****	Yes			ctrl vs. DGATi	0.00905	-0.1545 to 0.1726	No	ns	> 0.9999
				Time	4.022	0.0002	***	Yes			ctrl vs. shRNA_EPT1	0.00235	-0.1612 to 0.1659	No	ns	> 0.9999
				Subjects (matching)	0.3503	0.9976	ns	No			ctrl vs. DGATi+ShRNA_EPT1	0.006075	-0.1575 to 0.1696	No	ns	> 0.9999
											ctrl vs. shRNA_EPT1+rEPT-1	0.01858	-0.1450 to 0.1821	No	ns	0.9994
				ANOVA table	SS	DF	MS	F (DFn, DFd)	P value		ctrl vs. DGATi+shRNA_EPT1+rEPT-1	0.008675	-0.1549 to 0.1722	No	ns	> 0.9999
				Interaction	0.1496	15	0.009971	F (15, 60) = 1.615	P = 0.0966		DGATi vs. shRNA_EPT1	-0.0067	-0.1702 to 0.1568	No	ns	> 0.9999
				Row Factor	3.675	3	1.225	F (3, 12) = 956.5	P < 0.0001		DGATi vs. DGATi+ShRNA_EPT1	-0.002975	-0.1665 to 0.1606	No	ns	> 0.9999
				Time	0.1764	5	0.03528	F (5, 60) = 5.716	P = 0.0002		DGATi vs. shRNA_EPT1+rEPT-1	0.009525	-0.1540 to 0.1731	No	ns	> 0.9999
				Subjects (matching)	0.01537	12	0.001281	F (12, 60) = 0.2075	P = 0.9976		DGATi vs. DGATi+shRNA_EPT1+rEPT-1	-0.000375	-0.1639 to 0.1632	No	ns	> 0.9999
				Residual	0.3704	60	0.006173				shRNA_EPT1 vs. DGATi+ShRNA_EPT1	0.003725	-0.1598 to 0.1673	No	ns	> 0.9999
											shRNA_EPT1 vs. shRNA_EPT1+rEPT-1	0.01623	-0.1473 to 0.1798	No	ns	0.9997
											shRNA_EPT1 vs. DGATi+shRNA_EPT1+rEPT-1	0.006325	-0.1572 to 0.1699	No	ns	> 0.9999
											DGATi+ShRNA_EPT1 vs. shRNA_EPT1+rEPT-1	0.0125	-0.1510 to 0.1760	No	ns	> 0.9999
											DGATi+ShRNA_EPT1 vs. DGATi+shRNA_EPT1+rEPT-1	0.0026	-0.1609 to 0.1661	No	ns	> 0.9999
											shRNA_EPT1+rEPT-1 vs. DGATi+shRNA_EPT1+rEPT-1	-0.0099	-0.1734 to 0.1536	No	ns	> 0.9999
											Row 2
											ctrl vs. DGATi	0.02543	-0.1381 to 0.1890	No	ns	0.9974
											ctrl vs. shRNA_EPT1	0.0442	-0.1193 to 0.2077	No	ns	0.9672
											ctrl vs. DGATi+ShRNA_EPT1	0.05168	-0.1119 to 0.2152	No	ns	0.9371
											ctrl vs. shRNA_EPT1+rEPT-1	0.02128	-0.1423 to 0.1848	No	ns	0.9989
											ctrl vs. DGATi+shRNA_EPT1+rEPT-1	0.0298	-0.1337 to 0.1933	No	ns	0.9944
											DGATi vs. shRNA_EPT1	0.01878	-0.1448 to 0.1823	No	ns	0.9994
											DGATi vs. DGATi+ShRNA_EPT1	0.02625	-0.1373 to 0.1898	No	ns	0.9969
											DGATi vs. shRNA_EPT1+rEPT-1	-0.00415	-0.1677 to 0.1594	No	ns	> 0.9999
											DGATi vs. DGATi+shRNA_EPT1+rEPT-1	0.004375	-0.1592 to 0.1679	No	ns	> 0.9999
											shRNA_EPT1 vs. DGATi+ShRNA_EPT1	0.007475	-0.1561 to 0.1710	No	ns	> 0.9999
											shRNA_EPT1 vs. shRNA_EPT1+rEPT-1	-0.02293	-0.1865 to 0.1406	No	ns	0.9984
											shRNA_EPT1 vs. DGATi+shRNA_EPT1+rEPT-1	-0.0144	-0.1779 to 0.1491	No	ns	0.9998
											DGATi+ShRNA_EPT1 vs. shRNA_EPT1+rEPT-1	-0.0304	-0.1939 to 0.1331	No	ns	0.9939
											DGATi+ShRNA_EPT1 vs. DGATi+shRNA_EPT1+rEPT-1	-0.02188	-0.1854 to 0.1417	No	ns	0.9987
											shRNA_EPT1+rEPT-1 vs. DGATi+shRNA_EPT1+rEPT-1	0.008525	-0.1550 to 0.1721	No	ns	> 0.9999
											Row 3
											ctrl vs. DGATi	0.0718	-0.09175 to 0.2353	No	ns	0.788
											ctrl vs. shRNA_EPT1	0.118	-0.04560 to 0.2815	No	ns	0.2897
											ctrl vs. DGATi+ShRNA_EPT1	0.1793	0.01578 to 0.3429	Yes	*	0.0236
											ctrl vs. shRNA_EPT1+rEPT-1	0.04443	-0.1191 to 0.2080	No	ns	0.9665
											ctrl vs. DGATi+shRNA_EPT1+rEPT-1	0.08643	-0.07712 to 0.2500	No	ns	0.6303
											DGATi vs. shRNA_EPT1	0.04615	-0.1174 to 0.2097	No	ns	0.9606
											DGATi vs. DGATi+ShRNA_EPT1	0.1075	-0.05602 to 0.2711	No	ns	0.3913
											DGATi vs. shRNA_EPT1+rEPT-1	-0.02738	-0.1909 to 0.1362	No	ns	0.9963
											DGATi vs. DGATi+shRNA_EPT1+rEPT-1	0.01463	-0.1489 to 0.1782	No	ns	0.9998
											shRNA_EPT1 vs. DGATi+ShRNA_EPT1	0.06137	-0.1022 to 0.2249	No	ns	0.8775
											shRNA_EPT1 vs. shRNA_EPT1+rEPT-1	-0.07353	-0.2371 to 0.09002	No	ns	0.771
											shRNA_EPT1 vs. DGATi+shRNA_EPT1+rEPT-1	-0.03152	-0.1951 to 0.1320	No	ns	0.9928
											DGATi+ShRNA_EPT1 vs. shRNA_EPT1+rEPT-1	-0.1349	-0.2984 to 0.02865	No	ns	0.1631
											DGATi+ShRNA_EPT1 vs. DGATi+shRNA_EPT1+rEPT-1	-0.0929	-0.2564 to 0.07065	No	ns	0.5551
											shRNA_EPT1+rEPT-1 vs. DGATi+shRNA_EPT1+rEPT-1	0.042	-0.1215 to 0.2055	No	ns	0.9737
											Row 4
											ctrl vs. DGATi	0.08773	-0.07582 to 0.2513	No	ns	0.6153
											ctrl vs. shRNA_EPT1	0.2198	0.05628 to 0.3834	Yes	**	0.0027
											ctrl vs. DGATi+ShRNA_EPT1	0.2894	0.1259 to 0.4530	Yes	****	< 0.0001
											ctrl vs. shRNA_EPT1+rEPT-1	0.0379	-0.1256 to 0.2014	No	ns	0.9833
											ctrl vs. DGATi+shRNA_EPT1+rEPT-1	0.1278	-0.03577 to 0.2913	No	ns	0.2103
											DGATi vs. shRNA_EPT1	0.1321	-0.03145 to 0.2956	No	ns	0.1806
											DGATi vs. DGATi+ShRNA_EPT1	0.2017	0.03815 to 0.3652	Yes	**	0.0074
											DGATi vs. shRNA_EPT1+rEPT-1	-0.04983	-0.2134 to 0.1137	No	ns	0.9458
											DGATi vs. DGATi+shRNA_EPT1+rEPT-1	0.04005	-0.1235 to 0.2036	No	ns	0.9786
											shRNA_EPT1 vs. DGATi+ShRNA_EPT1	0.0696	-0.09395 to 0.2331	No	ns	0.8089
											shRNA_EPT1 vs. shRNA_EPT1+rEPT-1	-0.1819	-0.3455 to -0.01838	Yes	*	0.0208
											shRNA_EPT1 vs. DGATi+shRNA_EPT1+rEPT-1	-0.09205	-0.2556 to 0.07150	No	ns	0.565
											DGATi+ShRNA_EPT1 vs. shRNA_EPT1+rEPT-1	-0.2515	-0.4151 to -0.08798	Yes	***	0.0004
											DGATi+ShRNA_EPT1 vs. DGATi+shRNA_EPT1+rEPT-1	-0.1617	-0.3252 to 0.001896	No	ns	0.0545
											shRNA_EPT1+rEPT-1 vs. DGATi+shRNA_EPT1+rEPT-1	0.08988	-0.07367 to 0.2534	No	ns	0.5903
											Test details	Mean 1	Mean 2	Mean Diff.	SE of diff.	N1	N2	q	DF
											Row 1
											ctrl vs. DGATi	0.243	0.234	0.00905	0.05556	4	4	0.2304	60
											ctrl vs. shRNA_EPT1	0.243	0.2407	0.00235	0.05556	4	4	0.05982	60
											ctrl vs. DGATi+ShRNA_EPT1	0.243	0.2369	0.006075	0.05556	4	4	0.1546	60
											ctrl vs. shRNA_EPT1+rEPT-1	0.243	0.2244	0.01858	0.05556	4	4	0.4728	60
											ctrl vs. DGATi+shRNA_EPT1+rEPT-1	0.243	0.2343	0.008675	0.05556	4	4	0.2208	60
											DGATi vs. shRNA_EPT1	0.234	0.2407	-0.0067	0.05556	4	4	0.1706	60
											DGATi vs. DGATi+ShRNA_EPT1	0.234	0.2369	-0.002975	0.05556	4	4	0.07573	60
											DGATi vs. shRNA_EPT1+rEPT-1	0.234	0.2244	0.009525	0.05556	4	4	0.2425	60
											DGATi vs. DGATi+shRNA_EPT1+rEPT-1	0.234	0.2343	-0.000375	0.05556	4	4	0.009546	60
											shRNA_EPT1 vs. DGATi+ShRNA_EPT1	0.2407	0.2369	0.003725	0.05556	4	4	0.09482	60
											shRNA_EPT1 vs. shRNA_EPT1+rEPT-1	0.2407	0.2244	0.01623	0.05556	4	4	0.413	60
											shRNA_EPT1 vs. DGATi+shRNA_EPT1+rEPT-1	0.2407	0.2343	0.006325	0.05556	4	4	0.161	60
											DGATi+ShRNA_EPT1 vs. shRNA_EPT1+rEPT-1	0.2369	0.2244	0.0125	0.05556	4	4	0.3182	60
											DGATi+ShRNA_EPT1 vs. DGATi+shRNA_EPT1+rEPT-1	0.2369	0.2343	0.0026	0.05556	4	4	0.06618	60
											shRNA_EPT1+rEPT-1 vs. DGATi+shRNA_EPT1+rEPT-1	0.2244	0.2343	-0.0099	0.05556	4	4	0.252	60
											Row 2
											ctrl vs. DGATi	0.3527	0.3273	0.02543	0.05556	4	4	0.6472	60
											ctrl vs. shRNA_EPT1	0.3527	0.3085	0.0442	0.05556	4	4	1.125	60
											ctrl vs. DGATi+ShRNA_EPT1	0.3527	0.301	0.05168	0.05556	4	4	1.315	60
											ctrl vs. shRNA_EPT1+rEPT-1	0.3527	0.3314	0.02128	0.05556	4	4	0.5416	60
											ctrl vs. DGATi+shRNA_EPT1+rEPT-1	0.3527	0.3229	0.0298	0.05556	4	4	0.7586	60
											DGATi vs. shRNA_EPT1	0.3273	0.3085	0.01878	0.05556	4	4	0.4779	60
											DGATi vs. DGATi+ShRNA_EPT1	0.3273	0.301	0.02625	0.05556	4	4	0.6682	60
											DGATi vs. shRNA_EPT1+rEPT-1	0.3273	0.3314	-0.00415	0.05556	4	4	0.1056	60
											DGATi vs. DGATi+shRNA_EPT1+rEPT-1	0.3273	0.3229	0.004375	0.05556	4	4	0.1114	60
											shRNA_EPT1 vs. DGATi+ShRNA_EPT1	0.3085	0.301	0.007475	0.05556	4	4	0.1903	60
											shRNA_EPT1 vs. shRNA_EPT1+rEPT-1	0.3085	0.3314	-0.02293	0.05556	4	4	0.5836	60
											shRNA_EPT1 vs. DGATi+shRNA_EPT1+rEPT-1	0.3085	0.3229	-0.0144	0.05556	4	4	0.3666	60
											DGATi+ShRNA_EPT1 vs. shRNA_EPT1+rEPT-1	0.301	0.3314	-0.0304	0.05556	4	4	0.7739	60
											DGATi+ShRNA_EPT1 vs. DGATi+shRNA_EPT1+rEPT-1	0.301	0.3229	-0.02188	0.05556	4	4	0.5568	60
											shRNA_EPT1+rEPT-1 vs. DGATi+shRNA_EPT1+rEPT-1	0.3314	0.3229	0.008525	0.05556	4	4	0.217	60
											Row 3
											ctrl vs. DGATi	0.5693	0.4975	0.0718	0.05556	4	4	1.828	60
											ctrl vs. shRNA_EPT1	0.5693	0.4513	0.118	0.05556	4	4	3.002	60
											ctrl vs. DGATi+ShRNA_EPT1	0.5693	0.39	0.1793	0.05556	4	4	4.565	60
											ctrl vs. shRNA_EPT1+rEPT-1	0.5693	0.5249	0.04443	0.05556	4	4	1.131	60
											ctrl vs. DGATi+shRNA_EPT1+rEPT-1	0.5693	0.4829	0.08643	0.05556	4	4	2.2	60
											DGATi vs. shRNA_EPT1	0.4975	0.4513	0.04615	0.05556	4	4	1.175	60
											DGATi vs. DGATi+ShRNA_EPT1	0.4975	0.39	0.1075	0.05556	4	4	2.737	60
											DGATi vs. shRNA_EPT1+rEPT-1	0.4975	0.5249	-0.02738	0.05556	4	4	0.6968	60
											DGATi vs. DGATi+shRNA_EPT1+rEPT-1	0.4975	0.4829	0.01463	0.05556	4	4	0.3723	60
											shRNA_EPT1 vs. DGATi+ShRNA_EPT1	0.4513	0.39	0.06137	0.05556	4	4	1.562	60
											shRNA_EPT1 vs. shRNA_EPT1+rEPT-1	0.4513	0.5249	-0.07353	0.05556	4	4	1.872	60
											shRNA_EPT1 vs. DGATi+shRNA_EPT1+rEPT-1	0.4513	0.4829	-0.03152	0.05556	4	4	0.8025	60
											DGATi+ShRNA_EPT1 vs. shRNA_EPT1+rEPT-1	0.39	0.5249	-0.1349	0.05556	4	4	3.434	60
											DGATi+ShRNA_EPT1 vs. DGATi+shRNA_EPT1+rEPT-1	0.39	0.4829	-0.0929	0.05556	4	4	2.365	60
											shRNA_EPT1+rEPT-1 vs. DGATi+shRNA_EPT1+rEPT-1	0.5249	0.4829	0.042	0.05556	4	4	1.069	60
											Row 4
											ctrl vs. DGATi	0.877	0.7893	0.08773	0.05556	4	4	2.233	60
											ctrl vs. shRNA_EPT1	0.877	0.6572	0.2198	0.05556	4	4	5.596	60
											ctrl vs. DGATi+ShRNA_EPT1	0.877	0.5876	0.2894	0.05556	4	4	7.368	60
											ctrl vs. shRNA_EPT1+rEPT-1	0.877	0.8391	0.0379	0.05556	4	4	0.9648	60
											ctrl vs. DGATi+shRNA_EPT1+rEPT-1	0.877	0.7493	0.1278	0.05556	4	4	3.253	60
											DGATi vs. shRNA_EPT1	0.7893	0.6572	0.1321	0.05556	4	4	3.363	60
											DGATi vs. DGATi+ShRNA_EPT1	0.7893	0.5876	0.2017	0.05556	4	4	5.134	60
											DGATi vs. shRNA_EPT1+rEPT-1	0.7893	0.8391	-0.04983	0.05556	4	4	1.268	60
											DGATi vs. DGATi+shRNA_EPT1+rEPT-1	0.7893	0.7493	0.04005	0.05556	4	4	1.019	60
											shRNA_EPT1 vs. DGATi+ShRNA_EPT1	0.6572	0.5876	0.0696	0.05556	4	4	1.772	60
											shRNA_EPT1 vs. shRNA_EPT1+rEPT-1	0.6572	0.8391	-0.1819	0.05556	4	4	4.631	60
											shRNA_EPT1 vs. DGATi+shRNA_EPT1+rEPT-1	0.6572	0.7493	-0.09205	0.05556	4	4	2.343	60
											DGATi+ShRNA_EPT1 vs. shRNA_EPT1+rEPT-1	0.5876	0.8391	-0.2515	0.05556	4	4	6.403	60
											DGATi+ShRNA_EPT1 vs. DGATi+shRNA_EPT1+rEPT-1	0.5876	0.7493	-0.1617	0.05556	4	4	4.115	60
											shRNA_EPT1+rEPT-1 vs. DGATi+shRNA_EPT1+rEPT-1	0.8391	0.7493	0.08988	0.05556	4	4	2.288	60

## Sheet: Fig.4
Fig.4a
Fig.4b
Total tumour weight
	PyVT;Lpin1+/+	0.119	0.587	1.031	1.166	2.364	1.254	0.08	0.194	0.683	2.175	1.383	0.253	0.713	0.893	0.836	0.533	0.337	1.392	0.663	0.361	0.485	1.517	0.127	0.833	0.599	0.583	0.709	0.783	1.245	0.612	0.693	0.75	0.719	0.876	0.477	0.469	1.122
	PyVT;Lpin1-/-	0.724	0.607	0.333	0.175	0.405	0.516	0.454	0.61	0.301	0.119	0.041	1.33	0.317	0.816	0.142	0.211	0.533	0.195	0.499	0.449	0.433	0.142	0.618	0.053	0.512	0.674	0.247	0.089	0.367	1.473	1.489	0.338	0.199	1.089
		Table Analyzed	total tumour weight
		Column B	KO
		vs.	vs.
		Column A	WT
		Mann Whitney test
		P value	0.0014
		Exact or approximate P value?	Exact
		P value summary	**
		Significantly different (P < 0.05)?	Yes
		One- or two-tailed P value?	Two-tailed
		Sum of ranks in column A,B	1606 , 950
		Mann-Whitney U	355
		Difference between medians
		Median of column A	0.7090, n=37
		Median of column B	0.4190, n=34
		Difference: Actual	-0.29
		Difference: Hodges-Lehmann	-0.286
Fig.4c
Lung metastasis multiplicity per mouse
	PyVT;Lpin1+/+	15	16	6	8	12	10	9	8	1	6	9	8	1	3	6	7	5	8
	PyVT;Lpin1-/-	1	8	0	2	6	2	4	0	1	2	4	3	0	7	0	12	0	0	1	0	9	3
		Table Analyzed	lung metastasis foci per mouce
		Column B	Data Set-B
		vs.	vs.
		Column A	Data Set-A
		Mann Whitney test
		P value	0.0003
		Exact or approximate P value?	Exact
		P value summary	***
		Significantly different (P < 0.05)?	Yes
		One- or two-tailed P value?	Two-tailed
		Sum of ranks in column A,B	495.5 , 324.5
		Mann-Whitney U	71.5
		Difference between medians
		Median of column A	8.000, n=18
		Median of column B	2.000, n=22
		Difference: Actual	-6
		Difference: Hodges-Lehmann	-5
Fig.4d
Tumour weight (g)
			AAV-lipin-1	ctrl	WT	3YF		Table Analyzed	Tumour weight AAV in situ						Number of families	1
				0.219	0.751	0.362		Data sets analyzed	A-C						Number of comparisons per family	3
				0.091	0.433	0.114									Alpha	0.05
				0.337	0.742	0.087		ANOVA summary
				0.157	0.82	0.189		F	14.4						Tukey's multiple comparisons test	Mean Diff.	95.00% CI of diff.	Significant?	Summary	Adjusted P Value
				0.509	0.616	0.355		P value	<0.0001						ctrl vs. WT	-0.3829	-0.5754 to -0.1904	Yes	***	0.0001	A-B
				0.348	0.379	0.543		P value summary	****						ctrl vs. 3YF	-0.0493	-0.2418 to 0.1432	No	ns	0.8022	A-C
				0.205	1.02	0.265		Significant diff. among means (P < 0.05)?	Yes						WT vs. 3YF	0.3336	0.1411 to 0.5261	Yes	***	0.0006	B-C
				0.168	0.774	0.295		R square	0.5162
				0.427	0.532	0.312									Test details	Mean 1	Mean 2	Mean Diff.	SE of diff.	n1	n2	q	DF
				0.196	0.419	0.628		Brown-Forsythe test							ctrl vs. WT	0.2657	0.6486	-0.3829	0.07762	10	10	6.976	27
								F (DFn, DFd)	1.192 (2, 27)						ctrl vs. 3YF	0.2657	0.315	-0.0493	0.07762	10	10	0.8982	27
								P value	0.319						WT vs. 3YF	0.6486	0.315	0.3336	0.07762	10	10	6.078	27
								P value summary	ns
								Are SDs significantly different (P < 0.05)?	No
								Bartlett's test
								Bartlett's statistic (corrected)	1.648
								P value	0.4386
								P value summary	ns
								Are SDs significantly different (P < 0.05)?	No
								ANOVA table	SS	DF	MS	F (DFn, DFd)	P value
								Treatment (between columns)	0.8678	2	0.4339	F (2, 27) = 14.40	P<0.0001
								Residual (within columns)	0.8134	27	0.03013
								Total	1.681	29
								Data summary
								Number of treatments (columns)	3
								Number of values (total)	30
Fig.4g
Lung metastasis multiplicity per mouse
				ctrl	WT	3YF		Table Analyzed	tail vein injection lung metastasis foci					Number of families	1
				0	3	2		Data sets analyzed	A-C					Number of comparisons per family	3
				4	2	0								Alpha	0.05
				3	6	4		ANOVA summary
				1	6	3		F	5.738					Tukey's multiple comparisons test	Mean Diff.	95.00% CI of diff.	Significant?	Summary	Adjusted P Value
				0	1	0		P value	0.0055					ctrl vs. WT	-1.526	-2.726 to -0.3263	Yes	**	0.0094	A-B
				1	4	1		P value summary	**					ctrl vs. 3YF	-0.1316	-1.348 to 1.085	No	ns	0.9632	A-C
				1	4	0		Significant diff. among means (P < 0.05)?	Yes					WT vs. 3YF	1.395	0.1781 to 2.611	Yes	*	0.021	B-C
				0	1	1		R square	0.178
				2	3	3								Test details	Mean 1	Mean 2	Mean Diff.	SE of diff.	n1	n2	q	DF
				0	4	0		Brown-Forsythe test						ctrl vs. WT	1.368	2.895	-1.526	0.4977	19	19	4.337	53
				2	4	0		F (DFn, DFd)	0.9076 (2, 53)					ctrl vs. 3YF	1.368	1.5	-0.1316	0.5045	19	18	0.3688	53
				2	1	3		P value	0.4097					WT vs. 3YF	2.895	1.5	1.395	0.5045	19	18	3.909	53
				0	5	2		P value summary	ns
				2	0	2		Are SDs significantly different (P < 0.05)?	No
				2	3	1
				4	2	0		Bartlett's test
				0	4	1		Bartlett's statistic (corrected)	1.69
				2	1	4		P value	0.4295
				0	1			P value summary	ns
								Are SDs significantly different (P < 0.05)?	No
								ANOVA table	SS	DF	MS	F (DFn, DFd)	P value
								Treatment (between columns)	27	2	13.5	F (2, 53) = 5.738	P=0.0055
								Residual (within columns)	124.7	53	2.353
								Total	151.7	55
								Data summary
								Number of treatments (columns)	3
								Number of values (total)	56

## Sheet: Fig.5
Fig.5a
Fig.5b
Fig.5c
Fig.5d
Fig.5e
The correlation between p-Tyr795-lipin-1 and p-Tyr416-Src in breast cancer
					X	p-Y795-lipin-1/lipin-1	1.66569	6.47426	0.827522	1.67261	3.63131	1.31335	5.54153	12.6742	8.00395	0.281307	2.09575	6.74356	4.4919	3.14107	2.42843	4.69159	0.215642	1.96934	2.91416	0.501221	2.26774	0.733863	1.54379	1.34963	7.20656	2.88089	5.82269	6.59181	4.9479	10.4878	0.391035	1.3906	1.04463	2.92152	2.91956	2.94907	2.71725	0.142889	2.5894	5.80857	1.56512	2.61239	2.16916
					Y	p-Y416-Src/Src tumor	2.08027	5.50795	0.686279	5.00884	2.76662	2.50492	5.29116	5.8098	8.05445	1.30409	2.62357	7.54998	9.07866	3.6856	4.1341	8.00356	0.305259	5.17062	7.82259	0.36281	5.14578	1.14765	10.9608	1.12442	7.53863	0.861586	6.62449	6.18515	2.89957	11.3882	0.188696	1.05594	2.01828	2.26569	3.43715	1.79158	1.57309	1.37047	2.8918	4.93145	1.41947	2.73431	1.66892
					Pearson r
					r	0.6708
					95% confidence interval	0.4670 to 0.8070
					R squared	0.45
					P value
					P (two-tailed)	<0.0001
					P value summary	****
					Significant? (alpha = 0.05)	Yes
					Number of XY Pairs	44
Fig.5f
Relative p-Tyr795-lipin-1 level (p-Tyr795-lipin-1/lipin-1)
				p-Y795-lipin-1/lipin-1 N	0.829885	2.69982	0.0786486	0.440353	2.18191	0.527413	0.188746	2.30082	0.500712	0.0911652	0.140773	2.44583	0.391543	0.714317	0.489597	3.25618	1.07068	0.214123	0.723856	1.08411	3.27647	0.161692	0.194077	0.899497	0.460682	0.328963	5.35114	0.392656	0.32264	0.194282	0.147988	0.410506	0.180262	2.76001	0.0649349	0.402982	3.32782	0.0696626	0.071614	3.12714	1.61716	0.894845	0.803712	0.414611
				p-Y795-lipin-1/lipin-1 T	1.66569	6.47426	0.827522	1.67261	3.63131	1.31335	5.54153	12.6742	8.00395	0.281307	2.09575	6.74356	4.4919	3.14107	2.42843	4.69159	0.215642	1.96934	2.91416	0.501221	2.26774	0.733863	1.54379	1.34963	7.20656	2.88089	5.82269	6.59181	4.9479	10.4878	0.391035	1.3906	1.04463	2.92152	2.91956	2.94907	2.71725	0.142889	2.5894	5.80857	1.56512	2.61239	2.16916	1.42015
				Table Analyzed	human breast cancer tumor vs nontumor
				Column B	p-Y795-lipin-1/lipin-1 T
				vs.	vs.
				Column A	p-Y795-lipin-1/lipin-1 N
				Wilcoxon matched-pairs signed rank test
				P value	<0.0001
				Exact or approximate P value?	Exact
				P value summary	****
				Significantly different (P < 0.05)?	Yes
				One- or two-tailed P value?	Two-tailed
				Sum of positive, negative ranks	938.0 , -52.00
				Sum of signed ranks (W)	886
				Number of pairs	44
				Number of ties (Pratt's method)	0
				Median of differences
				Median	1.442
				How effective was the pairing?
				rs (Spearman)	0.3428
				P value (one tailed)	0.0114
				P value summary	*
				Was the pairing significantly effective?	Yes
Fig.5g
Relative p-Tyr416-Src level (p-Tyr416-src/src)
				p-Y416-Src/Src N	0.651091	2.2129	0.190894	0.607016	0.973765	1.29649	0.345955	1.78569	1.995	0.51146	0.609602	1.21904	0.240627	0.78466	0.256572	2.24747	1.82111	0.674979	0.750735	1.34312	2.95644	0.734549	0.274571	0.529217	0.50984	0.681046	2.44797	0.332664	1.43964	0.724876	0.132176	0.457854	0.175577	2.54086	0.185224	1.37632	1.65604	0.103297	0.220664	3.079	1.40735	0.968408	1.4038	0.149565
				p-Y416-Src/Src T	2.08027	5.50795	0.686279	5.00884	2.76662	2.50492	5.29116	5.8098	8.05445	1.30409	2.62357	7.54998	9.07866	3.6856	4.1341	8.00356	0.305259	5.17062	7.82259	0.36281	5.14578	1.14765	10.9608	1.12442	7.53863	0.861586	6.62449	6.18515	2.89957	11.3882	0.188696	1.05594	2.01828	2.26569	3.43715	1.79158	1.57309	1.37047	2.8918	4.93145	1.41947	2.73431	1.66892	1.09751
				Table Analyzed	human breast cancer tumor vs nontumor
				Column D	p-Y416-Src/Src T
				vs.	vs.
				Column C	p-Y416-Src/Src N
				Wilcoxon matched-pairs signed rank test
				P value	<0.0001
				Exact or approximate P value?	Exact
				P value summary	****
				Significantly different (P < 0.05)?	Yes
				One- or two-tailed P value?	Two-tailed
				Sum of positive, negative ranks	948.0 , -42.00
				Sum of signed ranks (W)	906
				Number of pairs	44
				Number of ties (ignored)	0
				Median of differences
				Median	1.848
				How effective was the pairing?
				rs (Spearman)	0.193
				P value (one tailed)	0.1048
				P value summary	ns
				Was the pairing significantly effective?	No
Fig.5h
The correlation between the tumour size and p-Tyr795-lipin-1 in breast cancer patients
				X	tumor volume log2	1.96347	3.97728	3.24031	2.55213	1.05658	2.3505	4.07039	4.39232	3.90689	1.58496	2.90689	5.93581	8.75489	2.01792	2.43296	6.07682	2.37156	3.90689	2.57046	1.72247	2.75489	0.584963	2.93546	0.584963	3.37156	3.45943	1.90689	4.85699	4.39232	2.57046	2.9855	3.16993	1.43296	3.64386	5.80735	-0.795859	0.263034	0.137504	4	1.58496	0.263034	1.43296	1.26303	3.16993
				Y	T p-Y795-lipin-1/lipin-1		1.66569	6.47426	0.827522	1.67261	3.63131	1.31335	5.54153	12.6742	8.00395	0.281307	2.09575	6.74356	4.4919	3.14107	2.42843	4.69159	0.215642	1.96934	2.91416	0.501221	2.26774	0.733863	1.54379	1.34963	7.20656	2.88089	5.82269	6.59181	4.9479	10.4878	0.391035	1.3906	1.04463	2.92152	2.91956	2.94907	2.71725	0.142889	2.5894	5.80857	1.56512	2.61239	2.16916
					Pearson r
					r	0.4076
					95% confidence interval	0.1259 to 0.6284
					R squared	0.1661
					P value
					P (two-tailed)	0.006
					P value summary	**
					Significant? (alpha = 0.05)	Yes
					Number of XY Pairs	44
Fig.5i
The correlation between overall survival and p-Tyr795-lipin-1 in breast cancer patients.
				X	IRS of p-Y795-lipin-1	3	3.33	4	4.67	4.67	4.67	4.67	5.33	5.33	5.33	5.33	6	6	6.67	7	7	7	7	7.33	7.33	7.67	7.67	7.67	7.67	7.67	8	8	8	8	8	8	8.33	8.67	8.67	8.67	9	9	9	9	9	9.67	9.67	9.67	10
				Y	Overall survival (months)	81	63	94	84	74	67	76	85	64	60	76	92	91	92	92	96	37	95	93	76	94	93	92	67	78	99	96	93	81	60	65	39	83	30	54	90	80	75	60	66	62	68	28	100
					Spearman r
					r	-0.3942
					95% confidence interval	-0.5941 to -0.1484
					P value
					P (two-tailed)	0.0018
					P value summary	**
					Exact or approximate P value?	Approximate
					Significant? (alpha = 0.05)	Yes
					Number of XY Pairs	60
Fig.5j
The correlation between time to recurrence and p-Tyr795-lipin-1 in breast cancer patients
				X	IRS of p-Y795-lipin-1	4.67	5.33	7	7	8	8.33	8.67	8.67	9	9.67	10	10	12	12	12	12
				Y	Time to recurrence (months)	68	49	66	24	52	23	9	48	24	26	32	7	12	36	3	7
					Pearson r
					r	-0.7128
					95% confidence interval	-0.8930 to -0.3357
					R squared	0.5081
					P value
					P (two-tailed)	0.0019
					P value summary	**
					Significant? (alpha = 0.05)	Yes
					Number of XY Pairs	16
Fig.5k
Kaplan-Meier survival curve showing overall survival of breast cancer patients is reduced in p-Tyr795-lipin-1-high group.
overall survival (%)
				months	100	94	92	90	81	94	93	48	80	93	92	83	80	85	12	92	82	80	96	84	37	79	95	92	91	24	79	75	67	64	60	78	55	66	63	48	75	30	15	60	76	74	54	62	76
				p-Tyr795-lipin-1 low		0	0		0	0	0			0	0			1		0			0	1	1		0	0	0				0	0		0								0	0	0			0
				p-Tyr795-lipin-1 High	0			0				1	0			0	0		1		0	0				0				1	0	0			0		0	0	0	1	0	1	1				1	0
				Comparison of Survival Curves
				Log-rank (Mantel-Cox) test
				Chi square	6.109
				df	1
				P value	0.0134
				P value summary	*
				Are the survival curves sig different?	Yes
				Gehan-Breslow-Wilcoxon test
				Chi square	7.196
				df	1
				P value	0.0073
				P value summary	**
				Are the survival curves sig different?	Yes
				Median survival
				Data Set-A	Undefined
				Data Set-B	Undefined
				Hazard Ratio (Mantel-Haenszel)	A/B	B/A
				Ratio (and its reciprocal)	0.2383	4.196
				95% CI of ratio	0.07644 to 0.7431	1.346 to 13.08
				Hazard Ratio (logrank)	A/B	B/A
				Ratio (and its reciprocal)	0.2372	4.216
				95% CI of ratio	0.07937 to 0.7088	1.411 to 12.60
Fig.5l
Kaplan-Meier survival curve showing relapse-free survival of breast cancer patients is reduced in p-Tyr795-lipin-1-high group.
RFS (%)
				months	100	94	92	90	81	94	93	32	80	93	92	83	80	49	7	92	82	80	66	68	24	79	95	92	91	12	79	75	67	64	60	78	55	24	63	36	75	9	3	60	76	74	48	62	76
				p-Tyr795-lipin-1 low		0	0		0	0	0			0	0			1		0			1	1	1		0	0	0				0	0		0								0	0	0			0
				p-Tyr795-lipin-1 High	0			0				1	0			0	0		1		0	0				0				1	0	0			0		0	1	0	1	0	1	1				1	0
				Comparison of Survival Curves
				Log-rank (Mantel-Cox) test
				Chi square	4.1
				df	1
				P value	0.0429
				P value summary	*
				Are the survival curves sig different?	Yes
				Gehan-Breslow-Wilcoxon test
				Chi square	5.343
				df	1
				P value	0.0208
				P value summary	*
				Are the survival curves sig different?	Yes
				Median survival
				Data Set-A	Undefined
				Data Set-B	Undefined
				Hazard Ratio (Mantel-Haenszel)	A/B	B/A
				Ratio (and its reciprocal)	0.3486	2.869
				95% CI of ratio	0.1257 to 0.9669	1.034 to 7.958
				Hazard Ratio (logrank)	A/B	B/A
				Ratio (and its reciprocal)	0.3277	3.051
				95% CI of ratio	0.1189 to 0.9029	1.108 to 8.408
[truncated: 16 more columns]

## Sheet: Supplementary Fig.1
Supplementary Fig.1b

## Sheet: Supplementary Fig.2
Supplementary Fig.2c
Supplementary Fig.2d
Supplementary Fig.2e
Supplementary Fig.2f
Supplementary Fig.2g
Supplementary Fig.2h

## Sheet: Supplementary Fig.3
Supplementary Fig.3b
Supplementary Fig.3c
Supplementary Fig.3d
Supplementary Fig.3e
Supplementary Fig.3f
Supplementary Fig.3g
Supplementary Fig.3h
Supplementary Fig.3i
Supplementary Fig.3j
Supplementary Fig.3l

## Sheet: Supplementary Fig.4
Supplementary Fig.4d
Supplementary Fig.4e
Supplementary Fig.4f

## Sheet: Supplementary Fig.5
Supplementary Fig.5a
Supplementary Fig.5b
Supplementary Fig.5c
Supplementary Fig.5d
Supplementary Fig.5e
Supplementary Fig.5f

[truncated: 5 more sheets: Supplementary Fig.6, Supplementary Fig.7, Supplementary Fig.8, Supplementary Fig.9, Supplementary Fig.10]
